# Supplementary material for: trans-Bis(benzyl­diphenyl­phosphane-κP)dichloridoplatinum(II)
Source: Acta Crystallogr Sect E Struct Rep Online. 2012 Nov 24;68(Pt 12):m1512. doi: 10.1107/S160053681204696X (PMC3588759; doi:10.1107/S160053681204696X)
Supplement: Supplementary file 1 [file e-68-m1512-sup1.cif]

##############################################################################
#                                                                            #
# This CIF contains the data in a paper accepted for publication in          #
# Acta Crystallographica Section E. It conforms to the requirements of       #
# Notes for Authors for Acta Crystallographica Section E, and has been       #
# peer reviewed under the auspices of the IUCr Commission on Journals.       #
#                                                                            #
# Full details of the Crystallographic Information File format               #
# are given in the paper "The Crystallographic Information File (CIF):       #
# a New Standard Archive File for Crystallography" by S. R. Hall, F. H.      #
# Allen and I. D. Brown [Acta Cryst. (1991), A47, 655-685].                  #
#                                                                            #
# The current version of the core CIF dictionary is obtainable from          #
# ftp://ftp.iucr.org/pub/cif_core.dic.                                       #
#                                                                            #
# Software is freely available for graphical display of the structure(s)     #
# in this CIF. For information consult the CIF software page                 #
# http://www.iucr.org/resources/cif/software.                                #
#                                                                            #
# This file may be used for bona fide research purposes within the           #
# scientific community so long as proper attribution is given to the journal # 
# article from which it was obtained.                                        #
#                                                                            #
##############################################################################
data_global
_audit_creation_method     'WinGX routine CIF_UPDATE'
_audit_conform_dict_name     cif_core.dic
_audit_conform_dict_version     2.4
_journal_data_validation_number     ?
_journal_date_recd_electronic     2012-11-13
_journal_date_accepted     2012-11-15
_journal_name_full     'Acta Crystallographica, Section E'
_journal_year     2012
_journal_volume     68
_journal_issue     12
_journal_page_first     m1512
_journal_page_last     m1512
_journal_paper_category     QM
_journal_paper_doi     10.1107/S160053681204696X
_journal_coeditor_code     NG5305
_publ_contact_author_name     'Muller, Alfred'
_publ_contact_author_address
;
Research Centre for Synthesis and Catalysis
Department of Chemistry
University of Johannesburg (APK Campus)
PO Box 524
Auckland Park
Johannesburg
2006
South Africa
;
_publ_contact_author_email     'mullera@uj.ac.za'
_publ_contact_author_fax     '+27-11-559 2819'
_publ_contact_author_phone     '+27-11-559 2359'
_publ_section_title
;
<i>trans</i>-Bis(benzyldiphenylphosphane-\k<i>P</i>)dichloridoplatinum(II)
;
loop_
    _publ_author_name
    _publ_author_footnote
    _publ_author_address
    'Muller, Alfred' .
;
Research Centre for Synthesis and Catalysis
Department of Chemistry
University of Johannesburg (APK Campus)
PO Box 524
Auckland Park
Johannesburg
2006
South Africa
;
data_I
_audit_creation_method     'WinGX routine CIF_UPDATE'
_chemical_name_systematic
;
<i>trans</i>-Bis(benzyldiphenylphosphane-\k<i>P</i>)dichloridoplatinum(II)
;
_chemical_formula_moiety     'C38 H34 Cl2 P2 Pt'
_chemical_formula_sum     'C38 H34 Cl2 P2 Pt'
_chemical_formula_iupac     '[Pt Cl2 (C19 H17 P)2]'
_chemical_formula_weight     818.58
_symmetry_space_group_name_Hall     '-P 1'
_space_group_crystal_system     triclinic
_space_group_name_H-M_alt     'P -1'
loop_
    _space_group_symop_operation_xyz
    'x, y, z'
    '-x, -y, -z'
_cell_length_a     9.5585(12)
_cell_length_b     13.4135(17)
_cell_length_c     14.7553(18)
_cell_angle_alpha     66.307(2)
_cell_angle_beta     73.147(3)
_cell_angle_gamma     88.034(3)
_cell_volume     1650.7(4)
_cell_formula_units_Z     2
_cell_measurement_reflns_used     9225
_cell_measurement_theta_min     2.59
_cell_measurement_theta_max     28.35
_cell_measurement_temperature     100(2)
_exptl_crystal_description     needle
_exptl_crystal_colour     colourless
_exptl_crystal_size_max     0.24
_exptl_crystal_size_mid     0.1
_exptl_crystal_size_min     0.08
_exptl_crystal_density_diffrn     1.647
_exptl_crystal_density_meas     1.647
_exptl_crystal_density_method     'not measured'
_exptl_crystal_F_000     808
_exptl_absorpt_coefficient_mu     4.536
_exptl_absorpt_correction_type     multi-scan
_exptl_absorpt_process_details     '(SADABS; Bruker, 2008)'
_exptl_absorpt_correction_T_min     0.4090
_exptl_absorpt_correction_T_max     0.7130
_exptl_special_details     ?
_diffrn_ambient_temperature     100(2)
_diffrn_radiation_type     MoK\a
_diffrn_radiation_wavelength     0.71073
_diffrn_radiation_source     'sealed tube'
_diffrn_radiation_monochromator     graphite
_diffrn_measurement_device_type     'Bruker APEX DUO 4K CCD'
_diffrn_measurement_method     '\f and \w scans'
_diffrn_detector_area_resol_mean     8.4
_diffrn_reflns_number     33198
_diffrn_reflns_av_R_equivalents     0.0307
_diffrn_reflns_theta_min     1.58
_diffrn_reflns_theta_max     28.4
_diffrn_reflns_theta_full     28.4
_diffrn_measured_fraction_theta_max     0.994
_diffrn_measured_fraction_theta_full     0.994
_diffrn_reflns_limit_h_min     -12
_diffrn_reflns_limit_h_max     12
_diffrn_reflns_limit_k_min     -17
_diffrn_reflns_limit_k_max     17
_diffrn_reflns_limit_l_min     -19
_diffrn_reflns_limit_l_max     19
_diffrn_standards_number     0
_diffrn_standards_interval_count     0
_diffrn_standards_interval_time     0
_diffrn_standards_decay_%     0
_refine_special_details
;
Refinement of <i>F</i>^2^ against ALL reflections. The weighted <i>R</i>-factor
<i>wR</i> and goodness of fit <i>S</i> are based on <i>F</i>^2^, conventional
<i>R</i>-factors <i>R</i> are based on <i>F</i>, with <i>F</i> set to zero for
negative <i>F</i>^2^. The threshold expression of <i>F</i>^2^ >
\s(<i>F</i>^2^) is used only for calculating <i>R</i>-factors(gt) <i>etc</i>.
and is not relevant to the choice of reflections for refinement.
<i>R</i>-factors based on <i>F</i>^2^ are statistically about twice as large
as those based on <i>F</i>, and <i>R</i>- factors based on ALL data will be
even larger.
;
_reflns_number_total     8253
_reflns_number_gt     7779
_reflns_threshold_expression     >2sigma(I)
_refine_ls_structure_factor_coef     Fsqd
_refine_ls_matrix_type     full
_refine_ls_R_factor_all     0.0198
_refine_ls_R_factor_gt     0.0175
_refine_ls_wR_factor_ref     0.0388
_refine_ls_goodness_of_fit_ref     1.032
_refine_ls_restrained_S_all     1.032
_refine_ls_number_reflns     8253
_refine_ls_number_parameters     388
_refine_ls_number_restraints     0
_refine_ls_hydrogen_treatment     constr
_refine_ls_weighting_scheme     calc
_refine_ls_weighting_details
         'calc w=1/[\s^2^(Fo^2^)+(0.0157P)^2^+0.6462P] where P=(Fo^2^+2Fc^2^)/3'
_atom_sites_solution_hydrogens     geom
_atom_sites_solution_primary     direct
_atom_sites_solution_secondary     difmap
_refine_ls_shift/su_max     0.002
_refine_ls_shift/su_mean     0
_refine_diff_density_max     0.649
_refine_diff_density_min     -0.537
_refine_ls_extinction_method     none
loop_
    _atom_type_symbol
    _atom_type_description
    _atom_type_scat_dispersion_real
    _atom_type_scat_dispersion_imag
    _atom_type_scat_source
    C C 0.0033 0.0016 'International Tables Vol C Tables 4.2.6.8 and 6.1.1.4'
    H H 0 0 'International Tables Vol C Tables 4.2.6.8 and 6.1.1.4'
    P P 0.1023 0.0942 'International Tables Vol C Tables 4.2.6.8 and 6.1.1.4'
    Cl Cl 0.1484 0.1585 'International Tables Vol C Tables 4.2.6.8 and 6.1.1.4'
    Pt Pt -1.7033 8.3905 'International Tables Vol C Tables 4.2.6.8 and 6.1.1.4'
_computing_data_collection     'APEX2 (Bruker, 2011)'
_computing_cell_refinement     'SAINT (Bruker, 2008)'
_computing_data_reduction     'SAINT and XPREP (Bruker, 2008)'
_computing_structure_solution     'SIR97 (Altomare <i>et al.</i>, 1999)'
_computing_structure_refinement     'SHELXL97 (Sheldrick, 2008)'
_computing_molecular_graphics     'DIAMOND (Brandenburg & Putz, 2005)'
_computing_publication_material
                            'publCIF (Westrip, 2010) and WinGX (Farrugia, 2012)'
loop_
    _atom_site_type_symbol
    _atom_site_label
    _atom_site_fract_x
    _atom_site_fract_y
    _atom_site_fract_z
    _atom_site_U_iso_or_equiv
    _atom_site_adp_type
    _atom_site_calc_flag
    _atom_site_refinement_flags
    _atom_site_occupancy
    _atom_site_disorder_assembly
    _atom_site_disorder_group
    Pt Pt1 0.435237(8) 0.254343(6) 0.260155(5) 0.00938(2) Uani d . 1 . .
    Cl Cl1 0.32010(6) 0.39062(4) 0.16068(4) 0.01605(10) Uani d . 1 . .
    Cl Cl2 0.57602(5) 0.12862(4) 0.34467(4) 0.01508(9) Uani d . 1 . .
    P P1 0.49965(6) 0.36874(4) 0.32689(4) 0.01070(10) Uani d . 1 . .
    P P2 0.39698(6) 0.14486(4) 0.18021(4) 0.01132(10) Uani d . 1 . .
    C C1 0.5284(2) 0.30979(16) 0.45596(14) 0.0133(4) Uani d . 1 . .
    H H1A 0.5961 0.252 0.4572 0.016 Uiso calc R 1 . .
    H H1B 0.579 0.3679 0.4636 0.016 Uiso calc R 1 . .
    C C2 0.3947(2) 0.26114(16) 0.54973(14) 0.0136(4) Uani d . 1 . .
    C C3 0.3107(2) 0.32666(17) 0.59474(16) 0.0173(4) Uani d . 1 . .
    H H3 0.3307 0.4039 0.5611 0.021 Uiso calc R 1 . .
    C C4 0.1986(2) 0.27982(18) 0.68797(16) 0.0196(4) Uani d . 1 . .
    H H4 0.1428 0.325 0.7178 0.023 Uiso calc R 1 . .
    C C5 0.1682(2) 0.16662(18) 0.73760(16) 0.0194(4) Uani d . 1 . .
    H H5 0.093 0.1344 0.8021 0.023 Uiso calc R 1 . .
    C C6 0.2477(2) 0.10114(17) 0.69279(16) 0.0191(4) Uani d . 1 . .
    H H6 0.2257 0.024 0.7261 0.023 Uiso calc R 1 . .
    C C7 0.3599(2) 0.14780(16) 0.59903(15) 0.0163(4) Uani d . 1 . .
    H H7 0.413 0.1023 0.5684 0.02 Uiso calc R 1 . .
    C C8 0.3766(2) 0.47250(15) 0.33790(14) 0.0129(4) Uani d . 1 . .
    C C9 0.2264(2) 0.44601(16) 0.36676(15) 0.0155(4) Uani d . 1 . .
    H H9 0.1906 0.3779 0.3725 0.019 Uiso calc R 1 . .
    C C10 0.1284(3) 0.51857(18) 0.38729(16) 0.0206(5) Uani d . 1 . .
    H H10 0.0257 0.5004 0.4063 0.025 Uiso calc R 1 . .
    C C11 0.1805(3) 0.61791(18) 0.38000(16) 0.0232(5) Uani d . 1 . .
    H H11 0.1135 0.667 0.3955 0.028 Uiso calc R 1 . .
    C C12 0.3307(3) 0.64529(17) 0.34999(17) 0.0233(5) Uani d . 1 . .
    H H12 0.3664 0.7135 0.3443 0.028 Uiso calc R 1 . .
    C C13 0.4290(3) 0.57345(16) 0.32830(16) 0.0178(4) Uani d . 1 . .
    H H13 0.5317 0.5928 0.307 0.021 Uiso calc R 1 . .
    C C14 0.6772(2) 0.44094(15) 0.24140(15) 0.0130(4) Uani d . 1 . .
    C C15 0.6881(2) 0.50991(17) 0.13829(16) 0.0186(4) Uani d . 1 . .
    H H15 0.6028 0.5205 0.116 0.022 Uiso calc R 1 . .
    C C16 0.8220(3) 0.56263(18) 0.06883(17) 0.0220(5) Uani d . 1 . .
    H H16 0.8277 0.6108 -0.0004 0.026 Uiso calc R 1 . .
    C C17 0.9486(2) 0.54559(18) 0.09962(17) 0.0210(5) Uani d . 1 . .
    H H17 1.0408 0.5812 0.0515 0.025 Uiso calc R 1 . .
    C C18 0.9389(2) 0.47609(18) 0.20123(17) 0.0212(5) Uani d . 1 . .
    H H18 1.025 0.4641 0.2225 0.025 Uiso calc R 1 . .
    C C19 0.8044(2) 0.42395(17) 0.27196(16) 0.0182(4) Uani d . 1 . .
    H H19 0.799 0.3766 0.3413 0.022 Uiso calc R 1 . .
    C C27 0.5508(2) 0.17383(16) 0.06288(14) 0.0132(4) Uani d . 1 . .
    C C32 0.6258(2) 0.09293(17) 0.03745(16) 0.0179(4) Uani d . 1 . .
    H H32 0.5979 0.018 0.0827 0.021 Uiso calc R 1 . .
    C C31 0.7414(2) 0.12179(17) -0.05392(16) 0.0192(4) Uani d . 1 . .
    H H31 0.7925 0.0665 -0.0707 0.023 Uiso calc R 1 . .
    C C30 0.7826(2) 0.23148(17) -0.12105(15) 0.0180(4) Uani d . 1 . .
    H H30 0.8613 0.251 -0.1836 0.022 Uiso calc R 1 . .
    C C29 0.7083(2) 0.31196(17) -0.09620(15) 0.0182(4) Uani d . 1 . .
    H H29 0.7354 0.3867 -0.1422 0.022 Uiso calc R 1 . .
    C C28 0.5946(2) 0.28397(16) -0.00462(15) 0.0169(4) Uani d . 1 . .
    H H28 0.5458 0.3398 0.0126 0.02 Uiso calc R 1 . .
    C C33 0.2343(2) 0.16194(15) 0.13646(15) 0.0138(4) Uani d . 1 . .
    C C38 0.2353(3) 0.15109(17) 0.04602(17) 0.0205(5) Uani d . 1 . .
    H H38 0.3239 0.1398 0.0028 0.025 Uiso calc R 1 . .
    C C37 0.1054(3) 0.1569(2) 0.01952(19) 0.0282(5) Uani d . 1 . .
    H H37 0.1057 0.1486 -0.0415 0.034 Uiso calc R 1 . .
    C C36 -0.0239(3) 0.17476(18) 0.08137(17) 0.0239(5) Uani d . 1 . .
    H H36 -0.1117 0.1786 0.0627 0.029 Uiso calc R 1 . .
    C C35 -0.0251(2) 0.18690(18) 0.17016(17) 0.0225(5) Uani d . 1 . .
    H H35 -0.1135 0.1996 0.2125 0.027 Uiso calc R 1 . .
    C C34 0.1039(2) 0.18053(18) 0.19755(16) 0.0198(4) Uani d . 1 . .
    H H34 0.1027 0.189 0.2587 0.024 Uiso calc R 1 . .
    C C20 0.3854(2) -0.00427(15) 0.25407(15) 0.0139(4) Uani d . 1 . .
    H H20A 0.3845 -0.0401 0.2072 0.017 Uiso calc R 1 . .
    H H20B 0.4752 -0.0223 0.2758 0.017 Uiso calc R 1 . .
    C C21 0.2533(2) -0.05230(15) 0.34940(15) 0.0133(4) Uani d . 1 . .
    C C26 0.2527(2) -0.05270(17) 0.44434(15) 0.0173(4) Uani d . 1 . .
    H H26 0.3344 -0.0185 0.4488 0.021 Uiso calc R 1 . .
    C C25 0.1336(3) -0.10261(19) 0.53223(16) 0.0231(5) Uani d . 1 . .
    H H25 0.1345 -0.1027 0.5965 0.028 Uiso calc R 1 . .
    C C24 0.0128(2) -0.15251(18) 0.52703(16) 0.0203(4) Uani d . 1 . .
    H H24 -0.0683 -0.1871 0.5875 0.024 Uiso calc R 1 . .
    C C23 0.0117(2) -0.15134(17) 0.43293(16) 0.0184(4) Uani d . 1 . .
    H H23 -0.0705 -0.1851 0.4287 0.022 Uiso calc R 1 . .
    C C22 0.1304(2) -0.10102(16) 0.34484(15) 0.0167(4) Uani d . 1 . .
    H H22 0.1279 -0.0997 0.2805 0.02 Uiso calc R 1 . .
loop_
    _atom_site_aniso_label
    _atom_site_aniso_U_11
    _atom_site_aniso_U_22
    _atom_site_aniso_U_33
    _atom_site_aniso_U_12
    _atom_site_aniso_U_13
    _atom_site_aniso_U_23
    Pt1 0.00944(4) 0.00964(4) 0.00983(4) 0.00115(2) -0.00353(3) -0.00432(3)
    Cl1 0.0197(3) 0.0158(2) 0.0176(2) 0.00698(19) -0.0111(2) -0.00844(18)
    Cl2 0.0158(2) 0.0131(2) 0.0189(2) 0.00403(18) -0.00962(19) -0.00633(18)
    P1 0.0105(2) 0.0112(2) 0.0106(2) 0.00044(18) -0.00338(19) -0.00455(18)
    P2 0.0119(3) 0.0115(2) 0.0102(2) -0.00023(19) -0.00265(19) -0.00438(18)
    C1 0.0133(10) 0.0147(9) 0.0117(9) 0.0004(8) -0.0048(8) -0.0046(7)
    C2 0.0139(10) 0.0171(9) 0.0105(8) 0.0010(8) -0.0062(8) -0.0046(7)
    C3 0.0201(11) 0.0181(10) 0.0171(10) 0.0013(8) -0.0070(9) -0.0095(8)
    C4 0.0183(11) 0.0269(11) 0.0200(10) 0.0054(9) -0.0067(9) -0.0155(9)
    C5 0.0149(11) 0.0285(11) 0.0134(9) -0.0006(9) -0.0037(8) -0.0074(8)
    C6 0.0171(11) 0.0179(10) 0.0177(10) 0.0005(8) -0.0052(9) -0.0027(8)
    C7 0.0122(10) 0.0180(10) 0.0171(9) 0.0033(8) -0.0037(8) -0.0063(8)
    C8 0.0162(10) 0.0139(9) 0.0099(8) 0.0034(8) -0.0046(8) -0.0060(7)
    C9 0.0171(11) 0.0163(9) 0.0119(9) 0.0006(8) -0.0028(8) -0.0055(7)
    C10 0.0186(11) 0.0271(11) 0.0138(9) 0.0069(9) -0.0030(8) -0.0079(8)
    C11 0.0315(14) 0.0231(11) 0.0164(10) 0.0127(10) -0.0058(9) -0.0112(9)
    C12 0.0383(15) 0.0157(10) 0.0199(10) 0.0062(9) -0.0118(10) -0.0094(8)
    C13 0.0223(12) 0.0155(10) 0.0183(10) 0.0008(8) -0.0095(9) -0.0073(8)
    C14 0.0128(10) 0.0128(9) 0.0139(9) -0.0001(7) -0.0029(8) -0.0066(7)
    C15 0.0170(11) 0.0198(10) 0.0169(10) -0.0003(8) -0.0065(8) -0.0043(8)
    C16 0.0220(12) 0.0215(11) 0.0168(10) -0.0037(9) -0.0052(9) -0.0023(8)
    C17 0.0161(11) 0.0218(11) 0.0203(10) -0.0048(9) 0.0008(9) -0.0078(9)
    C18 0.0142(11) 0.0262(11) 0.0229(11) 0.0000(9) -0.0067(9) -0.0088(9)
    C19 0.0173(11) 0.0193(10) 0.0170(10) 0.0009(8) -0.0068(8) -0.0053(8)
    C27 0.0108(10) 0.0177(9) 0.0109(8) -0.0008(8) -0.0016(7) -0.0068(7)
    C32 0.0206(11) 0.0139(9) 0.0174(10) -0.0004(8) -0.0040(9) -0.0056(8)
    C31 0.0199(12) 0.0189(10) 0.0197(10) 0.0030(9) -0.0036(9) -0.0107(8)
    C30 0.0143(11) 0.0249(11) 0.0128(9) 0.0003(8) -0.0013(8) -0.0073(8)
    C29 0.0181(11) 0.0168(10) 0.0148(9) -0.0005(8) -0.0027(8) -0.0031(8)
    C28 0.0185(11) 0.0153(9) 0.0160(9) 0.0022(8) -0.0033(8) -0.0070(8)
    C33 0.0152(10) 0.0108(9) 0.0147(9) -0.0023(7) -0.0058(8) -0.0036(7)
    C38 0.0261(12) 0.0218(11) 0.0203(10) 0.0071(9) -0.0104(9) -0.0132(9)
    C37 0.0375(15) 0.0330(13) 0.0278(12) 0.0054(11) -0.0217(11) -0.0180(10)
    C36 0.0221(12) 0.0231(11) 0.0263(11) -0.0044(9) -0.0147(10) -0.0043(9)
    C35 0.0130(11) 0.0274(11) 0.0197(10) -0.0026(9) -0.0027(9) -0.0034(9)
    C34 0.0168(11) 0.0274(11) 0.0118(9) -0.0046(9) -0.0032(8) -0.0049(8)
    C20 0.0153(10) 0.0125(9) 0.0130(9) 0.0015(8) -0.0033(8) -0.0051(7)
    C21 0.0151(10) 0.0098(8) 0.0132(9) 0.0025(7) -0.0034(8) -0.0037(7)
    C26 0.0171(11) 0.0190(10) 0.0158(9) -0.0020(8) -0.0059(8) -0.0063(8)
    C25 0.0237(12) 0.0324(12) 0.0131(9) -0.0044(10) -0.0041(9) -0.0096(9)
    C24 0.0164(11) 0.0257(11) 0.0159(10) -0.0043(9) -0.0002(8) -0.0084(8)
    C23 0.0175(11) 0.0189(10) 0.0191(10) -0.0017(8) -0.0053(9) -0.0079(8)
    C22 0.0206(11) 0.0165(10) 0.0135(9) -0.0019(8) -0.0055(8) -0.0059(8)
_geom_special_details
;
All e.s.d.'s (except the e.s.d. in the dihedral angle between two l.s. planes)
are estimated using the full covariance matrix. The cell e.s.d.'s are taken
into account individually in the estimation of e.s.d.'s in distances, angles
and torsion angles; correlations between e.s.d.'s in cell parameters are only
used when they are defined by crystal symmetry. An approximate (isotropic)
treatment of cell e.s.d.'s is used for estimating e.s.d.'s involving l.s.
planes.
;
loop_
    _geom_bond_atom_site_label_1
    _geom_bond_atom_site_label_2
    _geom_bond_site_symmetry_2
    _geom_bond_distance
    _geom_bond_publ_flag
    Pt1 P1 . 2.3096(5) ?
    Pt1 Cl2 . 2.3102(5) ?
    Pt1 Cl1 . 2.3128(5) ?
    Pt1 P2 . 2.3155(5) ?
    P1 C14 . 1.817(2) ?
    P1 C8 . 1.818(2) ?
    P1 C1 . 1.8456(19) ?
    P2 C33 . 1.824(2) ?
    P2 C27 . 1.825(2) ?
    P2 C20 . 1.8424(19) ?
    C1 C2 . 1.510(3) ?
    C1 H1A . 0.99 ?
    C1 H1B . 0.99 ?
    C2 C7 . 1.399(3) ?
    C2 C3 . 1.403(3) ?
    C3 C4 . 1.390(3) ?
    C3 H3 . 0.95 ?
    C4 C5 . 1.393(3) ?
    C4 H4 . 0.95 ?
    C5 C6 . 1.384(3) ?
    C5 H5 . 0.95 ?
    C6 C7 . 1.395(3) ?
    C6 H6 . 0.95 ?
    C7 H7 . 0.95 ?
    C8 C9 . 1.388(3) ?
    C8 C13 . 1.398(3) ?
    C9 C10 . 1.388(3) ?
    C9 H9 . 0.95 ?
    C10 C11 . 1.391(3) ?
    C10 H10 . 0.95 ?
    C11 C12 . 1.389(3) ?
    C11 H11 . 0.95 ?
    C12 C13 . 1.387(3) ?
    C12 H12 . 0.95 ?
    C13 H13 . 0.95 ?
    C14 C19 . 1.396(3) ?
    C14 C15 . 1.402(3) ?
    C15 C16 . 1.381(3) ?
    C15 H15 . 0.95 ?
    C16 C17 . 1.393(3) ?
    C16 H16 . 0.95 ?
    C17 C18 . 1.388(3) ?
    C17 H17 . 0.95 ?
    C18 C19 . 1.388(3) ?
    C18 H18 . 0.95 ?
    C19 H19 . 0.95 ?
    C27 C32 . 1.397(3) ?
    C27 C28 . 1.403(3) ?
    C32 C31 . 1.391(3) ?
    C32 H32 . 0.95 ?
    C31 C30 . 1.394(3) ?
    C31 H31 . 0.95 ?
    C30 C29 . 1.385(3) ?
    C30 H30 . 0.95 ?
    C29 C28 . 1.385(3) ?
    C29 H29 . 0.95 ?
    C28 H28 . 0.95 ?
    C33 C34 . 1.391(3) ?
    C33 C38 . 1.396(3) ?
    C38 C37 . 1.397(3) ?
    C38 H38 . 0.95 ?
    C37 C36 . 1.385(4) ?
    C37 H37 . 0.95 ?
    C36 C35 . 1.381(3) ?
    C36 H36 . 0.95 ?
    C35 C34 . 1.394(3) ?
    C35 H35 . 0.95 ?
    C34 H34 . 0.95 ?
    C20 C21 . 1.512(3) ?
    C20 H20A . 0.99 ?
    C20 H20B . 0.99 ?
    C21 C22 . 1.395(3) ?
    C21 C26 . 1.397(3) ?
    C26 C25 . 1.387(3) ?
    C26 H26 . 0.95 ?
    C25 C24 . 1.390(3) ?
    C25 H25 . 0.95 ?
    C24 C23 . 1.385(3) ?
    C24 H24 . 0.95 ?
    C23 C22 . 1.387(3) ?
    C23 H23 . 0.95 ?
    C22 H22 . 0.95 ?
loop_
    _geom_angle_atom_site_label_1
    _geom_angle_atom_site_label_2
    _geom_angle_atom_site_label_3
    _geom_angle_site_symmetry_1
    _geom_angle_site_symmetry_3
    _geom_angle
    _geom_angle_publ_flag
    P1 Pt1 Cl2 . . 87.718(19) ?
    P1 Pt1 Cl1 . . 91.019(19) ?
    Cl2 Pt1 Cl1 . . 173.220(18) ?
    P1 Pt1 P2 . . 173.566(18) ?
    Cl2 Pt1 P2 . . 90.665(19) ?
    Cl1 Pt1 P2 . . 89.858(19) ?
    C14 P1 C8 . . 106.61(9) ?
    C14 P1 C1 . . 103.09(9) ?
    C8 P1 C1 . . 101.91(9) ?
    C14 P1 Pt1 . . 107.53(7) ?
    C8 P1 Pt1 . . 116.64(7) ?
    C1 P1 Pt1 . . 119.65(7) ?
    C33 P2 C27 . . 104.68(9) ?
    C33 P2 C20 . . 102.65(9) ?
    C27 P2 C20 . . 104.59(9) ?
    C33 P2 Pt1 . . 117.37(7) ?
    C27 P2 Pt1 . . 108.96(7) ?
    C20 P2 Pt1 . . 117.20(7) ?
    C2 C1 P1 . . 117.65(14) ?
    C2 C1 H1A . . 107.9 ?
    P1 C1 H1A . . 107.9 ?
    C2 C1 H1B . . 107.9 ?
    P1 C1 H1B . . 107.9 ?
    H1A C1 H1B . . 107.2 ?
    C7 C2 C3 . . 118.48(19) ?
    C7 C2 C1 . . 120.09(18) ?
    C3 C2 C1 . . 121.19(18) ?
    C4 C3 C2 . . 120.78(19) ?
    C4 C3 H3 . . 119.6 ?
    C2 C3 H3 . . 119.6 ?
    C3 C4 C5 . . 120.0(2) ?
    C3 C4 H4 . . 120 ?
    C5 C4 H4 . . 120 ?
    C6 C5 C4 . . 119.9(2) ?
    C6 C5 H5 . . 120.1 ?
    C4 C5 H5 . . 120.1 ?
    C5 C6 C7 . . 120.4(2) ?
    C5 C6 H6 . . 119.8 ?
    C7 C6 H6 . . 119.8 ?
    C6 C7 C2 . . 120.5(2) ?
    C6 C7 H7 . . 119.8 ?
    C2 C7 H7 . . 119.8 ?
    C9 C8 C13 . . 119.65(19) ?
    C9 C8 P1 . . 118.67(15) ?
    C13 C8 P1 . . 121.35(16) ?
    C8 C9 C10 . . 120.4(2) ?
    C8 C9 H9 . . 119.8 ?
    C10 C9 H9 . . 119.8 ?
    C9 C10 C11 . . 119.9(2) ?
    C9 C10 H10 . . 120 ?
    C11 C10 H10 . . 120 ?
    C12 C11 C10 . . 119.9(2) ?
    C12 C11 H11 . . 120 ?
    C10 C11 H11 . . 120 ?
    C13 C12 C11 . . 120.3(2) ?
    C13 C12 H12 . . 119.9 ?
    C11 C12 H12 . . 119.9 ?
    C12 C13 C8 . . 119.9(2) ?
    C12 C13 H13 . . 120.1 ?
    C8 C13 H13 . . 120.1 ?
    C19 C14 C15 . . 118.98(19) ?
    C19 C14 P1 . . 122.68(15) ?
    C15 C14 P1 . . 118.15(15) ?
    C16 C15 C14 . . 120.5(2) ?
    C16 C15 H15 . . 119.8 ?
    C14 C15 H15 . . 119.8 ?
    C15 C16 C17 . . 120.38(19) ?
    C15 C16 H16 . . 119.8 ?
    C17 C16 H16 . . 119.8 ?
    C18 C17 C16 . . 119.4(2) ?
    C18 C17 H17 . . 120.3 ?
    C16 C17 H17 . . 120.3 ?
    C17 C18 C19 . . 120.6(2) ?
    C17 C18 H18 . . 119.7 ?
    C19 C18 H18 . . 119.7 ?
    C18 C19 C14 . . 120.17(19) ?
    C18 C19 H19 . . 119.9 ?
    C14 C19 H19 . . 119.9 ?
    C32 C27 C28 . . 118.98(18) ?
    C32 C27 P2 . . 123.67(15) ?
    C28 C27 P2 . . 117.34(15) ?
    C31 C32 C27 . . 120.15(19) ?
    C31 C32 H32 . . 119.9 ?
    C27 C32 H32 . . 119.9 ?
    C32 C31 C30 . . 120.3(2) ?
    C32 C31 H31 . . 119.8 ?
    C30 C31 H31 . . 119.8 ?
    C29 C30 C31 . . 119.70(19) ?
    C29 C30 H30 . . 120.1 ?
    C31 C30 H30 . . 120.1 ?
    C28 C29 C30 . . 120.32(19) ?
    C28 C29 H29 . . 119.8 ?
    C30 C29 H29 . . 119.8 ?
    C29 C28 C27 . . 120.50(19) ?
    C29 C28 H28 . . 119.7 ?
    C27 C28 H28 . . 119.7 ?
    C34 C33 C38 . . 119.19(19) ?
    C34 C33 P2 . . 119.13(15) ?
    C38 C33 P2 . . 121.60(17) ?
    C33 C38 C37 . . 119.6(2) ?
    C33 C38 H38 . . 120.2 ?
    C37 C38 H38 . . 120.2 ?
    C36 C37 C38 . . 120.6(2) ?
    C36 C37 H37 . . 119.7 ?
    C38 C37 H37 . . 119.7 ?
    C35 C36 C37 . . 120.0(2) ?
    C35 C36 H36 . . 120 ?
    C37 C36 H36 . . 120 ?
    C36 C35 C34 . . 119.8(2) ?
    C36 C35 H35 . . 120.1 ?
    C34 C35 H35 . . 120.1 ?
    C33 C34 C35 . . 120.8(2) ?
    C33 C34 H34 . . 119.6 ?
    C35 C34 H34 . . 119.6 ?
    C21 C20 P2 . . 115.37(14) ?
    C21 C20 H20A . . 108.4 ?
    P2 C20 H20A . . 108.4 ?
    C21 C20 H20B . . 108.4 ?
    P2 C20 H20B . . 108.4 ?
    H20A C20 H20B . . 107.5 ?
    C22 C21 C26 . . 118.42(18) ?
    C22 C21 C20 . . 120.11(17) ?
    C26 C21 C20 . . 121.43(18) ?
    C25 C26 C21 . . 120.50(19) ?
    C25 C26 H26 . . 119.8 ?
    C21 C26 H26 . . 119.8 ?
    C26 C25 C24 . . 120.50(19) ?
    C26 C25 H25 . . 119.8 ?
    C24 C25 H25 . . 119.8 ?
    C23 C24 C25 . . 119.4(2) ?
    C23 C24 H24 . . 120.3 ?
    C25 C24 H24 . . 120.3 ?
    C24 C23 C22 . . 120.2(2) ?
    C24 C23 H23 . . 119.9 ?
    C22 C23 H23 . . 119.9 ?
    C23 C22 C21 . . 120.96(18) ?
    C23 C22 H22 . . 119.5 ?
    C21 C22 H22 . . 119.5 ?
loop_
    _geom_torsion_atom_site_label_1
    _geom_torsion_atom_site_label_2
    _geom_torsion_atom_site_label_3
    _geom_torsion_atom_site_label_4
    _geom_torsion_site_symmetry_1
    _geom_torsion_site_symmetry_2
    _geom_torsion_site_symmetry_3
    _geom_torsion_site_symmetry_4
    _geom_torsion
    _geom_torsion_publ_flag
    Cl2 Pt1 P1 C14 . . . . 83.74(7) ?
    Cl1 Pt1 P1 C14 . . . . -89.59(7) ?
    Cl2 Pt1 P1 C8 . . . . -156.67(7) ?
    Cl1 Pt1 P1 C8 . . . . 30.00(7) ?
    Cl2 Pt1 P1 C1 . . . . -33.21(8) ?
    Cl1 Pt1 P1 C1 . . . . 153.46(8) ?
    Cl2 Pt1 P2 C33 . . . . 156.19(7) ?
    Cl1 Pt1 P2 C33 . . . . -30.57(7) ?
    Cl2 Pt1 P2 C27 . . . . -85.16(7) ?
    Cl1 Pt1 P2 C27 . . . . 88.08(7) ?
    Cl2 Pt1 P2 C20 . . . . 33.27(8) ?
    Cl1 Pt1 P2 C20 . . . . -153.49(8) ?
    C14 P1 C1 C2 . . . . 168.80(15) ?
    C8 P1 C1 C2 . . . . 58.37(17) ?
    Pt1 P1 C1 C2 . . . . -71.98(16) ?
    P1 C1 C2 C7 . . . . 100.76(19) ?
    P1 C1 C2 C3 . . . . -85.0(2) ?
    C7 C2 C3 C4 . . . . 2.1(3) ?
    C1 C2 C3 C4 . . . . -172.26(18) ?
    C2 C3 C4 C5 . . . . -0.3(3) ?
    C3 C4 C5 C6 . . . . -1.4(3) ?
    C4 C5 C6 C7 . . . . 1.1(3) ?
    C5 C6 C7 C2 . . . . 0.8(3) ?
    C3 C2 C7 C6 . . . . -2.4(3) ?
    C1 C2 C7 C6 . . . . 172.07(18) ?
    C14 P1 C8 C9 . . . . 157.60(15) ?
    C1 P1 C8 C9 . . . . -94.68(16) ?
    Pt1 P1 C8 C9 . . . . 37.51(17) ?
    C14 P1 C8 C13 . . . . -28.96(18) ?
    C1 P1 C8 C13 . . . . 78.77(17) ?
    Pt1 P1 C8 C13 . . . . -149.04(14) ?
    C13 C8 C9 C10 . . . . -0.8(3) ?
    P1 C8 C9 C10 . . . . 172.78(15) ?
    C8 C9 C10 C11 . . . . -0.7(3) ?
    C9 C10 C11 C12 . . . . 1.4(3) ?
    C10 C11 C12 C13 . . . . -0.7(3) ?
    C11 C12 C13 C8 . . . . -0.8(3) ?
    C9 C8 C13 C12 . . . . 1.5(3) ?
    P1 C8 C13 C12 . . . . -171.87(15) ?
    C8 P1 C14 C19 . . . . 121.64(18) ?
    C1 P1 C14 C19 . . . . 14.8(2) ?
    Pt1 P1 C14 C19 . . . . -112.56(17) ?
    C8 P1 C14 C15 . . . . -63.45(18) ?
    C1 P1 C14 C15 . . . . -170.34(16) ?
    Pt1 P1 C14 C15 . . . . 62.34(17) ?
    C19 C14 C15 C16 . . . . -1.8(3) ?
    P1 C14 C15 C16 . . . . -176.92(17) ?
    C14 C15 C16 C17 . . . . 1.8(3) ?
    C15 C16 C17 C18 . . . . -0.8(3) ?
    C16 C17 C18 C19 . . . . -0.1(3) ?
    C17 C18 C19 C14 . . . . 0.0(3) ?
    C15 C14 C19 C18 . . . . 0.9(3) ?
    P1 C14 C19 C18 . . . . 175.77(17) ?
    C33 P2 C27 C32 . . . . -101.79(18) ?
    C20 P2 C27 C32 . . . . 5.8(2) ?
    Pt1 P2 C27 C32 . . . . 131.87(16) ?
    C33 P2 C27 C28 . . . . 78.23(17) ?
    C20 P2 C27 C28 . . . . -174.18(16) ?
    Pt1 P2 C27 C28 . . . . -48.10(17) ?
    C28 C27 C32 C31 . . . . -0.5(3) ?
    P2 C27 C32 C31 . . . . 179.56(16) ?
    C27 C32 C31 C30 . . . . -0.4(3) ?
    C32 C31 C30 C29 . . . . 0.3(3) ?
    C31 C30 C29 C28 . . . . 0.7(3) ?
    C30 C29 C28 C27 . . . . -1.6(3) ?
    C32 C27 C28 C29 . . . . 1.5(3) ?
    P2 C27 C28 C29 . . . . -178.56(16) ?
    C27 P2 C33 C34 . . . . -159.45(16) ?
    C20 P2 C33 C34 . . . . 91.54(17) ?
    Pt1 P2 C33 C34 . . . . -38.53(18) ?
    C27 P2 C33 C38 . . . . 23.99(19) ?
    C20 P2 C33 C38 . . . . -85.02(18) ?
    Pt1 P2 C33 C38 . . . . 144.91(15) ?
    C34 C33 C38 C37 . . . . -1.2(3) ?
    P2 C33 C38 C37 . . . . 175.32(17) ?
    C33 C38 C37 C36 . . . . 0.8(3) ?
    C38 C37 C36 C35 . . . . 0.0(4) ?
    C37 C36 C35 C34 . . . . -0.4(3) ?
    C38 C33 C34 C35 . . . . 0.9(3) ?
    P2 C33 C34 C35 . . . . -175.79(16) ?
    C36 C35 C34 C33 . . . . -0.1(3) ?
    C33 P2 C20 C21 . . . . -63.36(16) ?
    C27 P2 C20 C21 . . . . -172.43(14) ?
    Pt1 P2 C20 C21 . . . . 66.82(16) ?
    P2 C20 C21 C22 . . . . 98.4(2) ?
    P2 C20 C21 C26 . . . . -83.9(2) ?
    C22 C21 C26 C25 . . . . 1.4(3) ?
    C20 C21 C26 C25 . . . . -176.4(2) ?
    C21 C26 C25 C24 . . . . -0.3(3) ?
    C26 C25 C24 C23 . . . . -0.5(3) ?
    C25 C24 C23 C22 . . . . 0.2(3) ?
    C24 C23 C22 C21 . . . . 1.0(3) ?
    C26 C21 C22 C23 . . . . -1.7(3) ?
    C20 C21 C22 C23 . . . . 176.08(19) ?
loop_
    _geom_hbond_atom_site_label_D
    _geom_hbond_atom_site_label_H
    _geom_hbond_atom_site_label_A
    _geom_hbond_site_symmetry_A
    _geom_hbond_distance_DH
    _geom_hbond_distance_HA
    _geom_hbond_distance_DA
    _geom_hbond_angle_DHA
    C7 H7 Cl2 2_656 0.95 2.85 3.532(2) 129.8
    C26 H26 Cl2 . 0.95 2.72 3.555(2) 146.7
    C29 H29 Cl1 2_665 0.95 2.93 3.731(2) 142.5
    C16 H16 Cg1 2_665 0.95 2.73 3.443(3) 132
    C23 H23 Cg2 2_556 0.95 2.63 3.536(2) 159
    C29 H29 Cg3 2_665 0.95 2.99 3.525(2) 117
    C36 H36 Cg4 1_455 0.95 2.77 3.708(3) 169
_iucr_refine_instructions_details
;
TITL mo_12fm_wld8_0m in P-1
CELL  0.71073   9.5585  13.4135  14.7553   66.307   73.147   88.034
ZERR     2.00   0.0012   0.0017   0.0018    0.002    0.003    0.003
LATT   1
SFAC  C    H    P    CL   PT
UNIT  76   68   4    4    2
MERG   2
EQIV $1 -x,1-y,1-z
EQIV $2 1-x,2-y,-z
FMAP   2
PLAN   10
SIZE     0.08   0.10   0.24
ACTA
BOND   $H
CONF
L.S.   4
TEMP  -173.00
WGHT    0.015700    0.646200
FVAR       0.11405
PT1   5    0.435237    0.254343    0.260155    11.00000    0.00944    0.00964 =
         0.00983   -0.00432   -0.00353    0.00115
CL1   4    0.320101    0.390624    0.160684    11.00000    0.01965    0.01583 =
         0.01764   -0.00844   -0.01107    0.00698
CL2   4    0.576016    0.128623    0.344670    11.00000    0.01582    0.01312 =
         0.01890   -0.00633   -0.00962    0.00403
P1    3    0.499650    0.368742    0.326891    11.00000    0.01052    0.01119 =
         0.01064   -0.00455   -0.00338    0.00044
P2    3    0.396980    0.144855    0.180210    11.00000    0.01188    0.01149 =
         0.01016   -0.00438   -0.00265   -0.00023
C1    1    0.528433    0.309791    0.455957    11.00000    0.01332    0.01472 =
         0.01171   -0.00459   -0.00484    0.00043
AFIX  23
H1A   2    0.596131    0.252041    0.457225    11.00000   -1.20000
H1B   2    0.578957    0.367852    0.463580    11.00000   -1.20000
AFIX   0
C2    1    0.394695    0.261143    0.549732    11.00000    0.01390    0.01710 =
         0.01052   -0.00456   -0.00624    0.00096
C3    1    0.310690    0.326660    0.594745    11.00000    0.02011    0.01808 =
         0.01715   -0.00949   -0.00703    0.00126
AFIX  43
H3    2    0.330678    0.403940    0.561098    11.00000   -1.20000
AFIX   0
C4    1    0.198599    0.279823    0.687968    11.00000    0.01827    0.02687 =
         0.02001   -0.01553   -0.00674    0.00535
AFIX  43
H4    2    0.142758    0.325016    0.717823    11.00000   -1.20000
AFIX   0
C5    1    0.168163    0.166619    0.737600    11.00000    0.01489    0.02849 =
         0.01343   -0.00741   -0.00366   -0.00062
AFIX  43
H5    2    0.093006    0.134416    0.802076    11.00000   -1.20000
AFIX   0
C6    1    0.247650    0.101145    0.692785    11.00000    0.01711    0.01792 =
         0.01773   -0.00268   -0.00521    0.00053
AFIX  43
H6    2    0.225673    0.024012    0.726057    11.00000   -1.20000
AFIX   0
C7    1    0.359858    0.147799    0.599027    11.00000    0.01220    0.01800 =
         0.01711   -0.00633   -0.00375    0.00327
AFIX  43
H7    2    0.413015    0.102263    0.568423    11.00000   -1.20000
AFIX   0
C8    1    0.376583    0.472503    0.337904    11.00000    0.01618    0.01393 =
         0.00990   -0.00600   -0.00460    0.00341
C9    1    0.226439    0.446012    0.366764    11.00000    0.01708    0.01630 =
         0.01187   -0.00547   -0.00279    0.00064
AFIX  43
H9    2    0.190591    0.377868    0.372505    11.00000   -1.20000
AFIX   0
C10   1    0.128354    0.518574    0.387288    11.00000    0.01858    0.02713 =
         0.01377   -0.00794   -0.00295    0.00695
AFIX  43
H10   2    0.025715    0.500405    0.406290    11.00000   -1.20000
AFIX   0
C11   1    0.180541    0.617912    0.379997    11.00000    0.03146    0.02306 =
         0.01636   -0.01116   -0.00583    0.01265
AFIX  43
H11   2    0.113542    0.666955    0.395522    11.00000   -1.20000
AFIX   0
C12   1    0.330750    0.645287    0.349987    11.00000    0.03829    0.01570 =
         0.01994   -0.00943   -0.01182    0.00624
AFIX  43
H12   2    0.366355    0.713476    0.344292    11.00000   -1.20000
AFIX   0
C13   1    0.428964    0.573445    0.328300    11.00000    0.02232    0.01550 =
         0.01829   -0.00732   -0.00950    0.00075
AFIX  43
H13   2    0.531652    0.592789    0.306957    11.00000   -1.20000
AFIX   0
C14   1    0.677237    0.440945    0.241399    11.00000    0.01277    0.01279 =
         0.01391   -0.00660   -0.00286   -0.00014
C15   1    0.688128    0.509914    0.138286    11.00000    0.01700    0.01980 =
         0.01685   -0.00426   -0.00653   -0.00032
AFIX  43
H15   2    0.602826    0.520456    0.116042    11.00000   -1.20000
AFIX   0
C16   1    0.821969    0.562633    0.068827    11.00000    0.02204    0.02151 =
         0.01678   -0.00234   -0.00517   -0.00374
AFIX  43
H16   2    0.827721    0.610803   -0.000361    11.00000   -1.20000
AFIX   0
C17   1    0.948625    0.545593    0.099620    11.00000    0.01611    0.02183 =
         0.02032   -0.00779    0.00081   -0.00479
AFIX  43
H17   2    1.040828    0.581217    0.051510    11.00000   -1.20000
AFIX   0
C18   1    0.938920    0.476094    0.201231    11.00000    0.01424    0.02620 =
         0.02288   -0.00878   -0.00669    0.00003
AFIX  43
H18   2    1.025023    0.464112    0.222547    11.00000   -1.20000
AFIX   0
C19   1    0.804442    0.423954    0.271960    11.00000    0.01732    0.01932 =
         0.01705   -0.00531   -0.00683    0.00094
AFIX  43
H19   2    0.798955    0.376596    0.341326    11.00000   -1.20000
AFIX   0
C27   1    0.550765    0.173835    0.062883    11.00000    0.01078    0.01775 =
         0.01089   -0.00682   -0.00158   -0.00081
C32   1    0.625838    0.092927    0.037447    11.00000    0.02060    0.01388 =
         0.01738   -0.00556   -0.00403   -0.00036
AFIX  43
H32   2    0.597875    0.018015    0.082662    11.00000   -1.20000
AFIX   0
C31   1    0.741421    0.121790   -0.053917    11.00000    0.01993    0.01892 =
         0.01970   -0.01069   -0.00355    0.00298
AFIX  43
H31   2    0.792545    0.066487   -0.070660    11.00000   -1.20000
AFIX   0
C30   1    0.782623    0.231478   -0.121049    11.00000    0.01425    0.02487 =
         0.01280   -0.00733   -0.00134    0.00026
AFIX  43
H30   2    0.861332    0.250952   -0.183560    11.00000   -1.20000
AFIX   0
C29   1    0.708272    0.311962   -0.096197    11.00000    0.01811    0.01682 =
         0.01481   -0.00310   -0.00273   -0.00055
AFIX  43
H29   2    0.735442    0.386721   -0.142217    11.00000   -1.20000
AFIX   0
C28   1    0.594563    0.283966   -0.004615    11.00000    0.01845    0.01531 =
         0.01601   -0.00696   -0.00331    0.00216
AFIX  43
H28   2    0.545833    0.339767    0.012642    11.00000   -1.20000
AFIX   0
C33   1    0.234251    0.161944    0.136455    11.00000    0.01523    0.01080 =
         0.01474   -0.00357   -0.00576   -0.00225
C38   1    0.235329    0.151087    0.046025    11.00000    0.02611    0.02176 =
         0.02029   -0.01321   -0.01036    0.00711
AFIX  43
H38   2    0.323901    0.139803    0.002773    11.00000   -1.20000
AFIX   0
C37   1    0.105375    0.156915    0.019519    11.00000    0.03746    0.03305 =
         0.02777   -0.01796   -0.02174    0.00539
AFIX  43
H37   2    0.105698    0.148561   -0.041495    11.00000   -1.20000
AFIX   0
C36   1   -0.023908    0.174757    0.081367    11.00000    0.02210    0.02306 =
         0.02625   -0.00429   -0.01473   -0.00444
AFIX  43
H36   2   -0.111710    0.178635    0.062697    11.00000   -1.20000
AFIX   0
C35   1   -0.025096    0.186902    0.170159    11.00000    0.01301    0.02739 =
         0.01968   -0.00341   -0.00273   -0.00257
AFIX  43
H35   2   -0.113526    0.199562    0.212475    11.00000   -1.20000
AFIX   0
C34   1    0.103880    0.180531    0.197551    11.00000    0.01678    0.02745 =
         0.01180   -0.00489   -0.00322   -0.00463
AFIX  43
H34   2    0.102715    0.188985    0.258668    11.00000   -1.20000
AFIX   0
C20   1    0.385430   -0.004268    0.254074    11.00000    0.01532    0.01253 =
         0.01299   -0.00506   -0.00331    0.00151
AFIX  23
H20A  2    0.384488   -0.040139    0.207247    11.00000   -1.20000
H20B  2    0.475221   -0.022258    0.275751    11.00000   -1.20000
AFIX   0
C21   1    0.253322   -0.052297    0.349399    11.00000    0.01507    0.00982 =
         0.01316   -0.00367   -0.00340    0.00246
C26   1    0.252658   -0.052702    0.444345    11.00000    0.01714    0.01899 =
         0.01576   -0.00631   -0.00588   -0.00197
AFIX  43
H26   2    0.334386   -0.018544    0.448760    11.00000   -1.20000
AFIX   0
C25   1    0.133560   -0.102607    0.532230    11.00000    0.02370    0.03238 =
         0.01306   -0.00959   -0.00411   -0.00435
AFIX  43
H25   2    0.134544   -0.102680    0.596452    11.00000   -1.20000
AFIX   0
C24   1    0.012782   -0.152510    0.527028    11.00000    0.01639    0.02569 =
         0.01586   -0.00845   -0.00019   -0.00427
AFIX  43
H24   2   -0.068299   -0.187099    0.587460    11.00000   -1.20000
AFIX   0
C23   1    0.011725   -0.151345    0.432927    11.00000    0.01753    0.01889 =
         0.01906   -0.00793   -0.00530   -0.00167
AFIX  43
H23   2   -0.070515   -0.185120    0.428711    11.00000   -1.20000
AFIX   0
C22   1    0.130369   -0.101018    0.344845    11.00000    0.02059    0.01646 =
         0.01347   -0.00588   -0.00549   -0.00187
AFIX  43
H22   2    0.127877   -0.099702    0.280479    11.00000   -1.20000
HKLF 4  1.0  1.00  0.00  0.00  0.00  1.00  0.00  0.00  0.00  1.00
REM  mo_12fm_wld8_0m in P-1
REM R1 =  0.0175 for   7779 Fo > 4sig(Fo)  and  0.0198 for all   8253 data
REM    388 parameters refined using      0 restraints
END
WGHT      0.0157      0.6462
REM Highest difference peak  0.649,  deepest hole -0.537,  1-sigma level  0.083
Q1    1   0.3930  0.2475  0.3169  11.00000  0.05    0.65
Q2    1   0.3533  0.2974  0.5745  11.00000  0.05    0.54
Q3    1   0.5409  0.2789  0.2309  11.00000  0.05    0.52
Q4    1   0.3570  0.2062  0.2854  11.00000  0.05    0.49
Q5    1   0.3154  0.1514  0.1507  11.00000  0.05    0.46
Q6    1   0.1412  0.5560  0.4126  11.00000  0.05    0.43
Q7    1   0.6789  0.4958  0.1908  11.00000  0.05    0.43
Q8    1   0.5045  0.1604  0.1165  11.00000  0.05    0.42
Q9    1   0.7331  0.1793 -0.0854  11.00000  0.05    0.42
Q10   1   0.5235  0.2501  0.2577  11.00000  0.05    0.41
;
