# Supplementary material for: trans-Bis(benzyl­diphenyl­phosphane-κP)dichloridoplatinum(II)
Source: Acta Crystallogr Sect E Struct Rep Online. 2012 Nov 24;68(Pt 12):m1512. doi: 10.1107/S160053681204696X (PMC3588759; doi:10.1107/S160053681204696X)
Supplement: Supplementary file 2 [file e-68-m1512-Isup2.hkl]

#
# h,k,l, Fc-squared, Fo-squared, sigma(Fo-squared) and status flag
#
data_I
_shelx_title ' mo_12fm_wld8_0m in P-1'
_shelx_refln_list_code          4
_shelx_F_calc_maximum      266.47
_exptl_crystal_F_000       808.00
_reflns_d_resolution_high  0.7471
 
loop_
 _symmetry_equiv_pos_as_xyz
 'x, y, z'
 '-x, -y, -z'
 
_cell_length_a     9.5585
_cell_length_b    13.4135
_cell_length_c    14.7553
_cell_angle_alpha  66.307
_cell_angle_beta   73.147
_cell_angle_gamma  88.034
 
_shelx_F_squared_multiplier     1.000
 
loop_
 _refln_index_h
 _refln_index_k
 _refln_index_l
 _refln_F_squared_calc
 _refln_F_squared_meas
 _refln_F_squared_sigma
 _refln_observed_status
   1   0   0    38204.53    37551.76    360.08 o
   2   0   0     5808.38     5773.43     79.70 o
   3   0   0      786.81      851.64     25.51 o
   4   0   0      247.13      297.11     27.90 o
   5   0   0     6084.46     6367.48    113.38 o
   6   0   0     6481.27     6301.38    133.17 o
   7   0   0     8708.00     8519.73    139.56 o
   8   0   0     5433.64     5636.73    138.42 o
   9   0   0     4140.11     4182.71    122.46 o
  10   0   0      356.55      369.16     49.18 o
  11   0   0      267.62      252.66     69.52 o
  12   0   0      564.02      619.71     68.44 o
 -12   1   0     1622.00     1467.69     94.49 o
 -11   1   0     1896.78     1971.33    103.21 o
 -10   1   0     1241.42     1125.40     73.59 o
  -9   1   0     2239.88     2217.66     89.07 o
  -8   1   0     1291.89     1175.86    109.16 o
  -7   1   0     1371.96     1337.73     47.09 o
  -6   1   0    11513.96    11308.58    167.62 o
  -5   1   0    12760.28    12507.57    176.24 o
  -4   1   0    12421.27    12039.38    190.47 o
  -3   1   0    10346.20    10317.69    139.78 o
  -2   1   0     7673.22     7820.04    153.29 o
  -1   1   0     8439.72     8682.69    136.83 o
   0   1   0       31.17       61.37      3.72 o
   1   1   0     3236.20     3420.97     46.98 o
   2   1   0    11111.53    10853.35    166.07 o
   3   1   0    10127.25    10072.77    194.64 o
   4   1   0     7505.01     7688.77     95.86 o
   5   1   0      548.87      497.92     39.77 o
   6   1   0      119.66      146.52     17.45 o
   7   1   0      218.73      200.22     26.74 o
   8   1   0     1618.53     1766.45    129.13 o
   9   1   0     2470.18     2686.53     97.65 o
  10   1   0     2925.99     2999.67    107.76 o
  11   1   0     4886.38     5166.73    152.24 o
  12   1   0     1338.03     1445.11    117.83 o
 -12   2   0      382.88      411.82     59.52 o
 -11   2   0       64.70       53.95     37.89 o
 -10   2   0       54.01       48.08     34.47 o
  -9   2   0     4928.66     4628.79    129.87 o
  -8   2   0     5151.30     5203.39    189.04 o
  -7   2   0    14874.81    14800.85    239.68 o
  -6   2   0     9692.40     9671.87    135.81 o
  -5   2   0     5971.86     6095.06     99.48 o
  -4   2   0      136.52      148.83     13.81 o
  -3   2   0     2424.74     2526.12     60.07 o
  -2   2   0    12417.21    12538.08    145.81 o
  -1   2   0    16327.61    16713.54    142.60 o
   0   2   0    19021.07    19528.69    173.99 o
   1   2   0    20825.52    21243.54    203.81 o
   2   2   0    20848.46    20960.39    357.15 o
   3   2   0     4321.74     4332.19     69.60 o
   4   2   0       45.94       39.61     10.92 o
   5   2   0     2019.40     1965.00     43.73 o
   6   2   0     3178.13     3040.74     60.62 o
   7   2   0     4292.87     4331.70     87.04 o
   8   2   0     7744.70     7494.15    168.46 o
   9   2   0     4459.69     4725.81    131.04 o
  10   2   0     2726.62     2862.23    175.38 o
  11   2   0      738.63      816.57     69.84 o
 -12   3   0     4329.13     4252.70    179.65 o
 -11   3   0     4423.32     4426.13    186.82 o
 -10   3   0     2444.24     2567.94    100.42 o
  -9   3   0      815.83      850.12     99.44 o
  -8   3   0     1011.09     1115.42     90.00 o
  -7   3   0      859.11      973.71     55.55 o
  -6   3   0    11654.95    11560.43    165.39 o
  -5   3   0    22517.02    22515.80    290.47 o
  -4   3   0    30133.28    30143.79    376.01 o
  -3   3   0    26531.81    27415.92    339.27 o
  -2   3   0     2315.74     2315.93     32.06 o
  -1   3   0    25358.60    25800.71    324.45 o
   0   3   0    10153.96    10996.46    101.47 o
   1   3   0      501.88      535.87     12.01 o
   2   3   0    11347.88    11337.95    148.47 o
   3   3   0    12940.81    12541.03    152.05 o
   4   3   0    12987.29    12863.61    173.29 o
   5   3   0     2655.63     2518.38     50.75 o
   6   3   0     1652.80     1621.88     44.18 o
   7   3   0       30.71       29.23     18.46 o
   8   3   0       53.65       84.44     26.65 o
   9   3   0     1928.59     1911.34     82.79 o
  10   3   0     3318.29     3302.46    114.50 o
  11   3   0     4228.31     3902.91    278.32 o
 -12   4   0       12.67      -47.29     47.29 o
 -11   4   0      563.05      614.24    122.13 o
 -10   4   0     1125.45     1163.92     76.18 o
  -9   4   0     2410.65     2400.66     95.24 o
  -8   4   0     6603.53     6759.39    261.92 o
  -7   4   0    10379.27    10335.07    155.50 o
  -6   4   0     8866.33     8869.19    133.48 o
  -5   4   0     6095.83     6027.92    105.08 o
  -4   4   0      882.09      984.03     31.60 o
  -3   4   0      564.40      529.23     28.71 o
  -2   4   0     5785.75     5818.43     63.68 o
  -1   4   0    18981.37    19581.80    189.39 o
   0   4   0      263.50      321.98     12.15 o
   1   4   0      751.77      784.95     15.57 o
   2   4   0     5873.06     6065.18     79.06 o
   3   4   0     1906.26     1877.33     36.78 o
   4   4   0        1.48       14.44     10.39 o
   5   4   0      943.41      948.84     37.08 o
   6   4   0     6248.35     6169.69    103.95 o
   7   4   0     1743.16     1745.24     55.30 o
   8   4   0     7749.08     7789.94    151.40 o
   9   4   0     4443.08     4320.38    125.44 o
  10   4   0     4455.14     4285.11    161.73 o
  11   4   0      984.92     1035.24     97.33 o
 -11   5   0     3848.00     4030.77    169.01 o
 -10   5   0     4937.62     4928.52    142.48 o
  -9   5   0     1380.97     1422.35     78.10 o
  -8   5   0      362.88      380.60     42.24 o
  -7   5   0      318.96      348.88     24.78 o
  -6   5   0      293.74      267.92     19.64 o
  -5   5   0     8340.28     8497.56    109.88 o
  -4   5   0     9493.99     9534.18    112.18 o
  -3   5   0    15759.46    15794.04    172.10 o
  -2   5   0     8604.18     8799.75    105.93 o
  -1   5   0     1441.04     1406.19     24.56 o
   0   5   0      433.93      482.53     12.33 o
   1   5   0      256.01      327.08     10.98 o
   2   5   0     5955.09     6191.16     82.01 o
   3   5   0    12295.34    12930.99    158.74 o
   4   5   0    18009.45    17979.65    218.35 o
   5   5   0    13348.77    13363.17    172.95 o
   6   5   0    10029.66    10036.26    141.93 o
   7   5   0     6007.37     5839.52    108.77 o
   8   5   0      226.05      269.87     35.40 o
   9   5   0      928.12      895.84     66.47 o
  10   5   0     1606.88     1660.28    112.64 o
  11   5   0     2696.40     3033.54    146.79 o
 -11   6   0      116.50      150.88     54.90 o
 -10   6   0     3169.33     3001.53    138.60 o
  -9   6   0     5744.64     5717.72    150.48 o
  -8   6   0     8366.91     8180.80    149.53 o
  -7   6   0     3913.26     4035.03     69.92 o
  -6   6   0     1416.04     1507.24     39.23 o
  -5   6   0     3912.70     4107.85     60.73 o
  -4   6   0     1306.29     1392.31     36.74 o
  -3   6   0     4298.11     4477.44     59.39 o
  -2   6   0     1297.24     1255.50     26.88 o
  -1   6   0     8377.99     8447.25     89.51 o
   0   6   0     5509.51     5381.75     56.93 o
   1   6   0    15818.84    16108.83    161.20 o
   2   6   0     1395.21     1335.56     30.42 o
   3   6   0     2294.45     2220.11     45.87 o
   4   6   0      329.64      287.87     25.91 o
   5   6   0      570.18      633.99     29.85 o
   6   6   0     8616.57     8542.85    126.79 o
   7   6   0     6413.20     6449.04    117.48 o
   8   6   0     6699.37     6593.68    306.77 o
   9   6   0     2803.33     2873.30    107.66 o
  10   6   0     1314.09     1219.40     82.70 o
 -11   7   0     3314.48     3376.04    156.28 o
 -10   7   0     2790.22     2840.94    137.00 o
  -9   7   0     1954.57     2043.56    111.70 o
  -8   7   0      939.79      982.65     81.00 o
  -7   7   0       99.62       98.63     19.97 o
  -6   7   0      440.57      452.50     24.42 o
  -5   7   0      613.76      695.28     26.59 o
  -4   7   0     1753.00     1707.93     39.24 o
  -3   7   0     5902.68     5890.22     74.52 o
  -2   7   0    14742.74    14514.06    148.41 o
  -1   7   0     4666.92     4596.44     55.16 o
   0   7   0     5192.58     5639.57     60.43 o
   1   7   0       12.93       30.61      7.48 o
   2   7   0     6114.71     6055.93    105.07 o
   3   7   0     7312.12     7085.14    114.40 o
   4   7   0     7964.45     7687.89    108.98 o
   5   7   0    21872.50    21301.60    261.62 o
   6   7   0     9838.56     9732.09    172.48 o
   7   7   0     5467.95     5561.20    122.17 o
   8   7   0      315.54      351.18     45.40 o
   9   7   0      125.32      105.83     40.17 o
  10   7   0     2205.29     2195.82    104.28 o
 -11   8   0      260.11      241.51     64.95 o
 -10   8   0       33.75        4.24     47.00 o
  -9   8   0     1259.91     1217.43     94.59 o
  -8   8   0     5067.31     4980.50    202.59 o
  -7   8   0     4951.47     4890.37    130.48 o
  -6   8   0     5126.88     5103.65    127.08 o
  -5   8   0     1045.78     1106.83     53.31 o
  -4   8   0     1511.25     1582.52     32.32 o
  -3   8   0       20.10       34.43      8.50 o
  -2   8   0     4776.94     4834.15     60.01 o
  -1   8   0     9580.46     9552.67     95.92 o
   0   8   0    17592.56    17471.59    204.10 o
   1   8   0    29814.53    29118.05    305.22 o
   2   8   0     8438.63     8283.06     99.45 o
   3   8   0     3284.32     3225.95     50.69 o
   4   8   0       52.59       62.33     16.77 o
   5   8   0     2238.06     2173.09     57.67 o
   6   8   0     2141.84     2170.62     69.48 o
   7   8   0     4864.71     4914.65    114.68 o
   8   8   0     2364.31     2407.03     99.80 o
   9   8   0     2522.01     2362.02    101.95 o
  10   8   0      759.15      736.81     67.90 o
 -10   9   0     1098.93     1168.65     99.75 o
  -9   9   0     1388.58     1496.08    107.91 o
  -8   9   0      548.67      539.73     64.21 o
  -7   9   0        0.55        2.01     26.53 o
  -6   9   0     1414.19     1330.62     80.70 o
  -5   9   0     3972.90     4115.99     94.57 o
  -4   9   0     9377.93     9308.26    125.40 o
  -3   9   0     8705.67     8408.59    103.59 o
  -2   9   0     9895.26     9775.30    115.86 o
  -1   9   0     4500.96     4343.57     76.46 o
   0   9   0     2469.39     2516.32     60.87 o
   1   9   0      717.50      691.13     34.68 o
   2   9   0     3873.11     3744.87     58.20 o
   3   9   0     8572.12     8255.99    112.34 o
   4   9   0     5578.02     5655.40     99.21 o
   5   9   0     4050.39     4105.06     93.30 o
   6   9   0     1164.07     1143.50     54.77 o
   7   9   0      589.36      522.35     48.13 o
   8   9   0       18.10       51.62     32.51 o
   9   9   0       96.00       69.08     39.16 o
 -10  10   0       80.96       44.46     52.99 o
  -9  10   0      508.46      522.47     72.03 o
  -8  10   0     2661.67     2650.70    138.01 o
  -7  10   0     3903.11     4210.87    163.65 o
  -6  10   0     8465.63     8510.62    188.19 o
  -5  10   0     7011.62     6844.37    139.33 o
  -4  10   0      670.54      702.77     36.36 o
  -3  10   0       66.13      106.38     14.50 o
  -2  10   0     1181.71     1207.99     40.37 o
  -1  10   0     2900.67     2835.60     60.69 o
   0  10   0    11055.18    11273.00    185.12 o
   1  10   0    12969.09    12744.38    206.36 o
   2  10   0     8996.40     9203.63    160.96 o
   3  10   0     2438.42     2327.36     61.90 o
   4  10   0     1261.75     1208.82     52.22 o
   5  10   0     1154.65     1115.49     49.15 o
   6  10   0     1903.61     1860.64     65.54 o
   7  10   0     2279.06     2287.15     86.54 o
   8  10   0     1861.14     1837.26     85.37 o
  -9  11   0      913.03      811.89    123.78 o
  -8  11   0      556.71      620.45    105.33 o
  -7  11   0        3.69       17.00     36.23 o
  -6  11   0     1923.57     1941.06     85.96 o
  -5  11   0     5003.23     5235.00    157.30 o
  -4  11   0    10497.72    10785.17    188.45 o
  -3  11   0    13515.48    13417.51    220.79 o
  -2  11   0     6034.57     6188.10    120.45 o
  -1  11   0     2374.49     2508.45     67.73 o
   0  11   0      582.86      546.56     35.39 o
   1  11   0      809.88      774.21     41.26 o
   2  11   0      224.97      198.92     26.11 o
   3  11   0     3795.86     3887.25     94.46 o
   4  11   0     7564.33     7367.32    251.96 o
   5  11   0     3517.82     3315.49    131.84 o
   6  11   0      988.26     1083.27     67.25 o
   7  11   0       73.22      102.79     30.32 o
   8  11   0      140.65      176.80     39.33 o
  -9  12   0     2448.82     2222.72    197.59 o
  -8  12   0     2658.46     2730.15    189.90 o
  -7  12   0     3858.94     3749.52    123.52 o
  -6  12   0     3699.04     3919.06    150.89 o
  -5  12   0     6314.10     6066.82    149.80 o
  -4  12   0     2773.41     2841.68     81.47 o
  -3  12   0       81.70       84.32     23.10 o
  -2  12   0     3115.32     3243.16     82.88 o
  -1  12   0     2717.60     2809.06     77.13 o
   0  12   0     3418.49     3425.54     84.86 o
   1  12   0     1583.39     1596.15     58.97 o
   2  12   0      750.98      765.19     45.44 o
   3  12   0      416.38      437.27     65.37 o
   4  12   0      325.66      380.53     44.69 o
   5  12   0       34.29       38.59     33.29 o
   6  12   0      667.98      671.19    106.10 o
   7  12   0     2490.48     2332.78    137.62 o
  -8  13   0     1010.32     1112.04     97.20 o
  -7  13   0      201.29      237.30    110.33 o
  -6  13   0      374.66      537.31     81.39 o
  -5  13   0     2294.01     2219.20    101.95 o
  -4  13   0     3348.19     3297.14    114.99 o
  -3  13   0     5262.84     5239.34    138.92 o
  -2  13   0     7094.47     7033.74    149.92 o
  -1  13   0     3081.03     2900.68     80.80 o
   0  13   0       38.23       37.35     21.44 o
   1  13   0      409.86      363.15     35.03 o
   2  13   0     2182.46     2168.19     98.20 o
   3  13   0      880.66      889.26     93.40 o
   4  13   0     3171.69     3156.98    109.95 o
   5  13   0     4082.62     4174.91    133.14 o
   6  13   0     4581.44     4469.89    175.40 o
  -7  14   0     5017.14     4789.68    284.47 o
  -6  14   0     2159.23     2227.48     97.26 o
  -5  14   0      112.41      180.64     39.71 o
  -4  14   0      215.62      258.75     50.48 o
  -3  14   0       91.73       78.82     32.38 o
  -2  14   0      111.47      168.60     46.63 o
  -1  14   0     1697.41     1715.60     96.84 o
   0  14   0     3128.15     3059.77    101.19 o
   1  14   0     1369.55     1502.49     77.60 o
   2  14   0     2464.71     2526.90     94.88 o
   3  14   0     1295.20     1243.55     76.07 o
   4  14   0      197.73      261.59     46.13 o
   5  14   0        0.91       34.13     39.21 o
  -6  15   0       13.11       58.43     64.58 o
  -5  15   0      205.85      187.30     41.85 o
  -4  15   0      462.93      518.55     55.42 o
  -3  15   0     1447.46     1457.43     82.21 o
  -2  15   0     2528.39     2614.03     97.97 o
  -1  15   0     2039.86     2116.56     88.24 o
   0  15   0      360.98      310.22     61.16 o
   1  15   0      167.99      254.82     72.20 o
   2  15   0      255.95      297.64     46.18 o
   3  15   0     3837.43     3863.08    128.07 o
  -3  16   0        2.48       -3.68     39.47 o
  -2  16   0      190.21      145.33     39.67 o
  -1  16   0     1021.54     1045.24     86.71 o
   0  16   0     3655.84     4007.18    127.17 o
   1  16   0     7787.50     7997.98    195.15 o
   1 -16   1      864.35      803.48     79.28 o
   2 -16   1      519.34      475.39     65.67 o
  -2 -15   1     3094.17     3058.75    110.42 o
  -1 -15   1     4379.39     4622.62    133.46 o
   0 -15   1     4005.29     3940.34    120.90 o
   1 -15   1     1788.24     1826.41    105.19 o
   2 -15   1      235.58      232.48     58.47 o
   3 -15   1       18.43       16.37     29.29 o
   4 -15   1      458.33      388.43     49.16 o
   5 -15   1      728.60      664.65     75.56 o
  -4 -14   1     2141.88     2205.60    101.15 o
  -3 -14   1     2168.70     2207.37     94.21 o
  -2 -14   1       64.89       84.14     32.44 o
  -1 -14   1      280.48      290.23     41.18 o
   0 -14   1      427.44      505.25     48.65 o
   1 -14   1     1503.86     1606.68     65.58 o
   2 -14   1     3097.52     3061.56    194.82 o
   3 -14   1     1827.16     1795.54     78.69 o
   4 -14   1     1811.99     1847.12     82.12 o
   5 -14   1      486.54      504.28     66.49 o
   6 -14   1      740.98      688.83     76.91 o
   7 -14   1       28.08       20.76     61.51 o
  -5 -13   1      273.72      356.22     54.31 o
  -4 -13   1        9.43       22.64     31.84 o
  -3 -13   1      274.32      298.00     42.98 o
  -2 -13   1      233.74      258.54     33.81 o
  -1 -13   1      859.05      982.92     52.92 o
   0 -13   1     3692.06     3841.90     94.22 o
   1 -13   1     4025.12     4161.33     98.86 o
   2 -13   1     1296.17     1377.65     57.77 o
   3 -13   1       10.57        2.83     20.50 o
   4 -13   1      349.16      350.77     42.00 o
   5 -13   1     1228.84     1295.48     74.72 o
   6 -13   1     6202.71     5933.86    153.85 o
   7 -13   1     2987.52     3123.04    266.02 o
   8 -13   1     5552.09     5605.61    280.63 o
  -6 -12   1     1315.14     1302.26     83.71 o
  -5 -12   1     4474.19     4343.25    132.42 o
  -4 -12   1     2651.11     2702.50     98.51 o
  -3 -12   1     2780.67     2661.98     80.97 o
  -2 -12   1     2115.31     2180.79     76.57 o
  -1 -12   1      426.70      390.29     33.56 o
   0 -12   1      328.27      321.86     31.15 o
   1 -12   1     2402.21     2418.05     69.10 o
   2 -12   1     7301.31     7366.11    139.60 o
   3 -12   1    14001.70    14291.35    235.35 o
   4 -12   1    10978.87    10978.79    193.56 o
   5 -12   1     6407.30     6404.37    153.33 o
   6 -12   1     1047.49     1162.10    126.76 o
   7 -12   1        3.56       -7.05     33.13 o
   8 -12   1      308.81      364.27     64.38 o
   9 -12   1     2160.01     2108.16    192.21 o
  -7 -11   1     2589.12     2557.24    217.58 o
  -6 -11   1     1722.97     1810.34     92.55 o
  -5 -11   1       84.95       77.32     33.06 o
  -4 -11   1      311.42      325.88     41.46 o
  -3 -11   1     3011.43     2997.80     82.07 o
  -2 -11   1     1425.77     1498.58     88.56 o
  -1 -11   1     4292.16     4308.25     94.54 o
   0 -11   1     4274.96     4302.91     93.38 o
   1 -11   1     3875.17     3769.36     85.15 o
   2 -11   1      478.78      518.39     34.39 o
   3 -11   1      484.58      540.50     36.13 o
   4 -11   1      800.90      891.28     47.25 o
   5 -11   1     3084.83     3191.84     84.54 o
   6 -11   1     3991.49     3962.40    114.60 o
   7 -11   1     1767.43     1644.89     80.01 o
   8 -11   1     1960.22     1880.58    152.23 o
   9 -11   1     1264.99     1332.40    154.54 o
  -8 -10   1      194.67      150.98     55.79 o
  -7 -10   1       35.03       23.00     26.03 o
  -6 -10   1      991.00     1007.65     70.44 o
  -5 -10   1     4549.69     4590.88    128.75 o
  -4 -10   1     9161.51     8905.45    166.28 o
  -3 -10   1     4523.08     4469.73    106.62 o
  -2 -10   1     2370.92     2231.45     63.55 o
  -1 -10   1      499.06      480.52     31.77 o
   0 -10   1      320.29      349.75     27.63 o
   1 -10   1     1379.73     1418.95     46.63 o
   2 -10   1     9503.92     9375.92    215.29 o
   3 -10   1    15322.13    15225.75    239.50 o
   4 -10   1    15020.82    15152.26    242.27 o
   5 -10   1    12086.89    11863.12    201.99 o
   6 -10   1      416.84      405.92     41.87 o
   7 -10   1       11.44       16.84     50.74 o
   8 -10   1      344.42      386.67     62.89 o
   9 -10   1      870.91      824.96    119.17 o
  10 -10   1     2263.86     2068.95    187.60 o
  -9  -9   1     1220.25     1135.79     73.96 o
  -8  -9   1     2962.48     3000.19    156.89 o
  -7  -9   1     2753.76     2849.98     84.36 o
  -6  -9   1     2290.84     2250.70     69.07 o
  -5  -9   1      556.62      537.30     33.26 o
  -4  -9   1       98.66       93.95     23.14 o
  -3  -9   1     4014.25     3830.59     87.16 o
  -2  -9   1    12249.72    12096.49    196.31 o
  -1  -9   1    19364.74    19333.27    290.08 o
   0  -9   1    10123.84    10089.00    163.70 o
   1  -9   1     4614.25     4611.39     78.82 o
   2  -9   1     2212.46     2202.61     49.55 o
   3  -9   1      633.90      709.63     39.29 o
   4  -9   1       23.02       66.00     16.46 o
   5  -9   1     5455.44     5474.82    125.08 o
   6  -9   1     7429.16     7613.46    169.56 o
   7  -9   1     4462.99     4293.00    170.48 o
   8  -9   1     1534.13     1595.39     85.32 o
   9  -9   1       89.05      165.68     65.74 o
  10  -9   1       42.51       58.73     47.55 o
  -9  -8   1       29.61       45.47     35.12 o
  -8  -8   1        1.76      -23.39     28.69 o
  -7  -8   1     2853.30     2837.85     87.56 o
  -6  -8   1     4529.33     4454.22    111.18 o
  -5  -8   1     1721.85     1794.01     51.89 o
  -4  -8   1     5933.04     5874.06     99.08 o
  -3  -8   1    11789.96    11413.31    142.60 o
  -2  -8   1     7494.34     7598.88    131.71 o
  -1  -8   1      185.14      189.32     22.08 o
   0  -8   1      351.99      393.74     23.67 o
   1  -8   1     2918.91     2942.42     55.05 o
   2  -8   1     1155.00     1133.57     33.11 o
   3  -8   1     6056.60     6191.90     98.13 o
   4  -8   1     6309.07     6229.68     91.37 o
   5  -8   1     2689.93     2678.51     70.47 o
   6  -8   1      865.41      896.90     69.69 o
   7  -8   1      898.00      835.36     61.89 o
   8  -8   1      746.76      766.06     68.21 o
   9  -8   1     2999.80     3173.07    136.88 o
  10  -8   1     2229.49     2464.85    130.10 o
  11  -8   1      860.45      937.20     95.81 o
 -10  -7   1     1553.06     1616.80    108.92 o
  -9  -7   1     4771.80     4837.89    213.21 o
  -8  -7   1     9785.16     9778.38    211.93 o
  -7  -7   1     6023.69     5985.54    128.72 o
  -6  -7   1      920.15      985.86     50.89 o
  -5  -7   1      915.99      962.70     39.82 o
  -4  -7   1       26.45       58.54     13.45 o
  -3  -7   1     1697.07     1659.62     31.52 o
  -2  -7   1    11315.33    11173.23    176.44 o
  -1  -7   1    14332.26    13870.40    208.85 o
   0  -7   1    10174.26    10014.26    137.14 o
   1  -7   1    16286.86    16581.68    215.15 o
   2  -7   1     2394.55     2396.55     46.92 o
   3  -7   1      284.93      313.87     17.25 o
   4  -7   1       80.51      119.30     12.53 o
   5  -7   1     1876.52     1893.64     39.27 o
   6  -7   1     2892.70     2949.37     59.33 o
   7  -7   1     8992.78     9063.75    161.29 o
   8  -7   1     7364.09     7480.17    208.25 o
   9  -7   1     3498.40     3458.21    139.31 o
  10  -7   1      481.56      398.59     63.43 o
  11  -7   1      101.13       38.48     48.55 o
 -10  -6   1     1592.48     1871.88    113.21 o
  -9  -6   1      548.73      577.92     58.40 o
  -8  -6   1      216.41      245.14     42.23 o
  -7  -6   1     2557.42     2570.18     77.77 o
  -6  -6   1     6652.10     6410.05    126.68 o
  -5  -6   1    13015.16    12831.41    168.48 o
  -4  -6   1     7819.99     7757.75    108.02 o
  -3  -6   1     5911.48     5849.90     82.49 o
  -2  -6   1     6485.67     6740.55     79.76 o
  -1  -6   1      649.00      716.83     26.53 o
   0  -6   1        3.76       18.79      7.45 o
   1  -6   1     6809.17     6944.12     88.49 o
   2  -6   1    10239.21    10485.83    150.58 o
   3  -6   1     2293.96     2239.95     36.24 o
   4  -6   1     2900.45     2890.87     46.01 o
   5  -6   1     1443.24     1467.10     37.01 o
   6  -6   1     2582.76     2674.67     47.03 o
   7  -6   1     1089.45     1080.36     34.65 o
   8  -6   1      368.94      330.91     52.47 o
   9  -6   1     1876.24     1748.56    103.49 o
  10  -6   1     3753.36     3840.99    155.64 o
  11  -6   1     6280.77     6293.51    214.47 o
 -10  -5   1     1568.61     1710.82    189.13 o
  -9  -5   1     3667.19     3828.17    146.97 o
  -8  -5   1     8799.90     8926.96    197.13 o
  -7  -5   1     4791.43     4971.66     98.85 o
  -6  -5   1     1025.87     1013.00     39.31 o
  -5  -5   1      775.52      792.82     47.22 o
  -4  -5   1      474.02      477.10     26.53 o
  -3  -5   1      191.38      194.27     13.98 o
  -2  -5   1      556.00      539.04     15.75 o
  -1  -5   1      599.09      559.00     24.90 o
   0  -5   1     9268.03     9615.62    114.62 o
   1  -5   1    11797.88    12048.02    141.10 o
   2  -5   1     8348.38     8410.35     88.40 o
   3  -5   1     1752.80     1740.10     30.12 o
   4  -5   1      344.85      373.37     24.07 o
   5  -5   1     1018.23      974.63     26.49 o
   6  -5   1     3657.24     3678.30     70.63 o
   7  -5   1     9644.49     9431.92    145.09 o
   8  -5   1     7524.86     7652.06    128.17 o
   9  -5   1    13143.66    12924.47    259.04 o
  10  -5   1     6093.87     6121.78    199.75 o
  11  -5   1      513.47      494.70     75.02 o
  12  -5   1      256.98      302.55     68.73 o
 -11  -4   1     2838.59     2900.03    144.47 o
 -10  -4   1     1993.55     1970.34    163.76 o
  -9  -4   1     2115.66     1869.89    103.22 o
  -8  -4   1       70.65       99.79     28.06 o
  -7  -4   1      468.87      467.17     34.11 o
  -6  -4   1     1192.60     1169.11     39.58 o
  -5  -4   1     8415.52     8486.31    119.26 o
  -4  -4   1    15450.73    15520.78    203.01 o
  -3  -4   1     6728.54     6502.80     87.93 o
  -2  -4   1     1204.19     1147.95     40.23 o
  -1  -4   1     2201.54     2360.01     28.90 o
   0  -4   1     3474.03     3796.49     49.25 o
   1  -4   1     4111.24     4298.98     54.94 o
   2  -4   1    27592.83    28569.56    316.52 o
   3  -4   1    30416.46    30191.88    412.38 o
   4  -4   1    22160.03    22296.48    238.28 o
   5  -4   1     8888.21     9004.16    120.40 o
   6  -4   1     6326.18     6312.53     94.67 o
   7  -4   1       14.51        7.14     15.71 o
   8  -4   1     1113.94     1150.73     56.15 o
   9  -4   1     1671.68     1740.77     81.55 o
  10  -4   1     3847.67     3918.42    123.90 o
  11  -4   1     4813.97     4968.65    182.94 o
  12  -4   1     3517.23     3541.03    164.94 o
 -11  -3   1     1444.72     1395.57    108.81 o
 -10  -3   1     2406.23     2690.96    130.44 o
  -9  -3   1     2229.74     2173.05     88.56 o
  -8  -3   1     3108.86     3133.23     99.51 o
  -7  -3   1     2599.50     2503.96     65.66 o
  -6  -3   1     7120.33     6989.47    154.38 o
  -5  -3   1      616.13      551.70     25.99 o
  -4  -3   1       59.58       61.07     12.05 o
  -3  -3   1     3075.76     3130.82     50.05 o
  -2  -3   1    11628.64    11736.78    138.96 o
  -1  -3   1     3167.13     3052.77     34.49 o
   0  -3   1    20797.32    21251.83    234.93 o
   1  -3   1    14870.39    15050.91    153.85 o
   2  -3   1     2813.92     2807.87     34.19 o
   3  -3   1     6686.25     7048.56     90.20 o
   4  -3   1     2563.29     3002.42     49.66 o
   5  -3   1     1346.75     1335.75     33.12 o
   6  -3   1     9799.30     9461.41    129.18 o
   7  -3   1    11827.31    11791.72    159.78 o
   8  -3   1     5294.83     5249.82     98.45 o
   9  -3   1     4285.89     4368.55    123.65 o
  10  -3   1     5109.31     5049.75    141.57 o
  11  -3   1      184.11      209.05     46.13 o
  12  -3   1      269.62      249.68    136.08 o
 -11  -2   1     3809.78     4063.71    342.90 o
 -10  -2   1     3348.41     3413.54    116.51 o
  -9  -2   1     2159.63     2110.46    112.18 o
  -8  -2   1     1667.66     1537.26    101.76 o
  -7  -2   1      489.30      423.10     35.29 o
  -6  -2   1     1739.80     1781.11     50.74 o
  -5  -2   1     4810.06     5035.19     79.68 o
  -4  -2   1     4773.98     4270.50     72.68 o
  -3  -2   1     7950.16     7546.09     97.82 o
  -2  -2   1    15511.68    15517.81    178.77 o
  -1  -2   1     5367.53     5515.00     61.08 o
   0  -2   1      195.10      240.47      6.37 o
   1  -2   1     1999.78     2068.11     22.71 o
   2  -2   1      274.00      248.53     11.06 o
   3  -2   1    23069.04    23600.54    269.73 o
   4  -2   1    24906.04    24224.72    478.26 o
   5  -2   1    26952.30    27134.87    317.86 o
   6  -2   1    10193.43    10140.84    152.45 o
   7  -2   1      696.29      700.79     36.71 o
   8  -2   1      103.24       93.54     34.86 o
   9  -2   1     3490.83     3610.78     90.21 o
  10  -2   1     5573.66     5743.15    153.28 o
  11  -2   1     2999.03     2895.47    112.26 o
  12  -2   1     1788.75     1775.31    104.09 o
 -11  -1   1       95.13       34.54     48.78 o
 -10  -1   1     1348.94     1455.61    168.58 o
  -9  -1   1     3492.16     3482.84    110.59 o
  -8  -1   1     3279.88     3332.91    179.22 o
  -7  -1   1     3489.22     3308.35     83.60 o
  -6  -1   1     3944.73     3831.99     83.66 o
  -5  -1   1     3521.15     3520.97     62.21 o
  -4  -1   1       13.67       30.62     10.70 o
  -3  -1   1     5042.91     4986.62     76.55 o
  -2  -1   1    22403.27    22385.45    252.91 o
  -1  -1   1    41282.27    40745.26    481.57 o
   0  -1   1    35207.06    35573.22    649.63 o
   1  -1   1    41389.73    41033.26    414.72 o
   2  -1   1    31429.72    32027.24    326.48 o
   3  -1   1     2592.18     2647.03     52.08 o
   4  -1   1      351.91      388.35     25.67 o
   5  -1   1     1753.53     1733.30     43.17 o
   6  -1   1    12797.45    12371.26    169.05 o
   7  -1   1     6944.71     6894.99    144.93 o
   8  -1   1     4943.71     4685.17    132.62 o
   9  -1   1     3611.25     3801.95    114.82 o
  10  -1   1       69.06       92.82     35.85 o
  11  -1   1      199.92      236.37     47.14 o
  12  -1   1      312.81      247.31     60.77 o
 -11   0   1     2338.46     2416.15    105.91 o
 -10   0   1     3344.71     3287.38    114.10 o
  -9   0   1     1353.13     1312.57    115.47 o
  -8   0   1       65.92       58.56     28.90 o
  -7   0   1      319.45      371.40     33.28 o
  -6   0   1     5608.63     5775.76     92.99 o
  -5   0   1     5313.87     5234.06     81.87 o
  -4   0   1    11649.22    11854.54    151.10 o
  -3   0   1    21008.42    21203.94    249.04 o
  -2   0   1    26887.20    27522.62    313.12 o
  -1   0   1    16830.04    16965.98    209.52 o
   0   0   1      602.31      665.05     26.91 o
   1   0   1     4829.71     4895.75     43.84 o
   2   0   1     9158.36     9383.89    102.82 o
   3   0   1     6138.70     6347.66     83.11 o
   4   0   1    11506.61    12060.05    164.83 o
   5   0   1     7897.21     8011.50    122.46 o
   6   0   1     3852.60     3716.09     73.44 o
   7   0   1       58.73       49.75     17.03 o
   8   0   1      269.04      320.41     38.10 o
   9   0   1      711.68      806.89     59.72 o
  10   0   1     2963.63     2906.02    107.34 o
  11   0   1     2195.83     2360.27    124.48 o
  12   0   1     2372.60     2451.84    112.48 o
 -12   1   1     1514.98     1661.68    127.30 o
 -11   1   1      183.26      169.12     46.25 o
 -10   1   1      527.53      522.74     55.42 o
  -9   1   1     4187.51     4343.58    126.03 o
  -8   1   1     8363.43     8333.27    335.48 o
  -7   1   1    13223.34    12861.78    214.91 o
  -6   1   1     7386.52     7498.42    122.58 o
  -5   1   1     2534.06     2559.30     62.37 o
  -4   1   1      316.12      387.26     21.00 o
  -3   1   1       45.72       54.50     10.05 o
  -2   1   1     8581.89     8356.94    163.38 o
  -1   1   1    24547.05    25430.99    315.55 o
   0   1   1    36789.93    34695.03    658.33 o
   1   1   1    20567.23    21618.64    208.65 o
   2   1   1    47462.18    45022.50    897.66 o
   3   1   1      221.92      246.01     21.61 o
   4   1   1       86.52      135.86     12.49 o
   5   1   1     1119.30     1074.09     37.82 o
   6   1   1     5494.34     5694.23     97.18 o
   7   1   1     8320.20     8118.08    133.83 o
   8   1   1     9315.74     9187.05    193.01 o
   9   1   1     5192.62     5290.00    298.19 o
  10   1   1     1813.44     1837.41     96.07 o
  11   1   1       48.15       59.96     48.21 o
  12   1   1       78.33       55.34     41.85 o
 -12   2   1     1936.54     2037.21    139.06 o
 -11   2   1     4012.75     3826.41    171.46 o
 -10   2   1     2207.31     2351.60     97.79 o
  -9   2   1     1544.45     1416.45     77.23 o
  -8   2   1       14.31        8.78     26.48 o
  -7   2   1     7114.89     6696.43    131.60 o
  -6   2   1    13295.21    13113.29    190.89 o
  -5   2   1    17362.22    17590.15    267.65 o
  -4   2   1    13857.11    13499.59    184.82 o
  -3   2   1    10394.71    10348.92    143.50 o
  -2   2   1     9332.01     9736.95    128.95 o
  -1   2   1     3759.30     3877.15     63.18 o
   0   2   1      112.94      136.98      7.37 o
   1   2   1      330.07      381.89     11.11 o
   2   2   1    11583.18    11852.30    150.80 o
   3   2   1    10701.97    10402.08    219.06 o
   4   2   1     3720.87     3618.81     61.51 o
   5   2   1     2094.46     2032.73     40.57 o
   6   2   1      123.94      131.60     15.84 o
   7   2   1     1040.66     1053.72     57.55 o
   8   2   1      319.29      332.90     40.24 o
   9   2   1     2084.55     2059.97     86.18 o
  10   2   1     1497.40     1443.75    125.98 o
  11   2   1     4259.20     4345.33    137.95 o
  12   2   1     3965.63     4123.79    176.74 o
 -12   3   1      234.50       66.89     82.27 o
 -11   3   1      118.90      110.87     42.92 o
 -10   3   1     1178.06     1091.67    117.77 o
  -9   3   1     2320.44     2158.41     88.44 o
  -8   3   1     2752.44     2631.95    103.43 o
  -7   3   1    24137.10    23848.93    317.02 o
  -6   3   1    11267.51    11151.56    148.26 o
  -5   3   1     5467.04     5490.20     75.91 o
  -4   3   1     1112.51     1205.50     26.44 o
  -3   3   1      108.12      173.98     11.65 o
  -2   3   1     6333.43     6393.41    141.26 o
  -1   3   1      687.11      833.51     20.04 o
   0   3   1     1680.19     1675.94     24.58 o
   1   3   1    28041.83    28209.96    312.60 o
   2   3   1    18755.90    18867.39    239.22 o
   3   3   1     5203.78     5264.20     89.97 o
   4   3   1      235.21      253.38     16.55 o
   5   3   1     1730.54     1641.60     39.85 o
   6   3   1     4072.17     4186.70     73.78 o
   7   3   1     5815.82     5737.64    104.64 o
   8   3   1     8351.48     8427.19    158.29 o
   9   3   1     8663.75     8405.82    189.91 o
  10   3   1     7622.35     7944.35    191.22 o
  11   3   1     3365.35     3661.79    127.94 o
 -11   4   1     6499.46     6695.65    181.10 o
 -10   4   1     4217.23     4193.11    151.46 o
  -9   4   1      192.49      219.82     40.25 o
  -8   4   1      116.01      100.10     31.14 o
  -7   4   1       18.65       -1.52     13.29 o
  -6   4   1     2448.32     2450.86     63.81 o
  -5   4   1    12775.32    12447.07    158.72 o
  -4   4   1    17931.30    17513.25    291.48 o
  -3   4   1    19277.45    19583.78    209.52 o
  -2   4   1     9193.08     9606.65    117.33 o
  -1   4   1     1652.34     1670.39     29.00 o
   0   4   1     5228.72     5579.50     65.76 o
   1   4   1      399.93      453.67     17.50 o
   2   4   1     4437.43     4512.20     58.00 o
   3   4   1     9950.22     9798.24    123.68 o
   4   4   1    25115.86    25330.13    318.90 o
   5   4   1    14197.57    14186.72    180.31 o
   6   4   1     6682.05     6319.62     99.05 o
   7   4   1      741.73      737.66     77.92 o
   8   4   1      105.94       98.45     27.42 o
   9   4   1       84.85      119.80     41.50 o
  10   4   1     1061.57     1186.70     76.79 o
  11   4   1     2993.60     2968.90    234.88 o
 -11   5   1     1541.30     1665.27    119.26 o
 -10   5   1     1341.66     1480.12    125.74 o
  -9   5   1     2491.33     2549.65     97.16 o
  -8   5   1     5488.09     5546.32    140.09 o
  -7   5   1     2695.20     2753.23     77.03 o
  -6   5   1     2245.24     2093.85     45.28 o
  -5   5   1     2470.70     2458.59     42.88 o
  -4   5   1     2689.90     2916.99     51.44 o
  -3   5   1      739.94      937.66     27.42 o
  -2   5   1     2162.04     2038.60     35.96 o
  -1   5   1     8850.35     9062.27    102.22 o
   0   5   1     1330.26     1281.48     22.46 o
   1   5   1     6605.36     6676.43     79.17 o
   2   5   1     2128.76     2039.12     41.78 o
   3   5   1     2418.17     2277.13     41.77 o
   4   5   1     1373.59     1360.09     36.68 o
   5   5   1      555.39      570.56     26.98 o
   6   5   1     3128.56     3256.28     65.05 o
   7   5   1     5885.63     5742.86    106.60 o
   8   5   1     8563.33     8314.58    173.56 o
   9   5   1     2778.96     2691.90     87.15 o
  10   5   1     3392.25     3472.20    146.79 o
  11   5   1      882.24      831.34     88.84 o
 -11   6   1     4377.14     4462.21    216.04 o
 -10   6   1     6994.61     7182.88    226.70 o
  -9   6   1     2361.97     2398.31     94.92 o
  -8   6   1     1140.87     1174.99     75.13 o
  -7   6   1      198.00      255.96     25.21 o
  -6   6   1       61.97       49.35     14.87 o
  -5   6   1     1970.52     1899.57     66.90 o
  -4   6   1     7975.38     8355.60    121.84 o
  -3   6   1    21988.01    22121.84    258.85 o
  -2   6   1     3910.75     3669.53     55.33 o
  -1   6   1     3959.05     3806.13     47.94 o
   0   6   1     1363.11     1428.10     26.69 o
   1   6   1      171.77      265.35     16.32 o
   2   6   1     2354.42     2227.32     37.74 o
   3   6   1    12650.73    12559.08    156.89 o
   4   6   1    16370.38    16058.88    198.85 o
   5   6   1    22093.94    21791.98    265.78 o
   6   6   1    21799.77    21180.24    263.86 o
   7   6   1     7520.26     7396.51    128.46 o
   8   6   1       43.64       54.36     26.71 o
   9   6   1      291.08      253.65     45.44 o
  10   6   1     2278.97     2292.78    173.27 o
  11   6   1     3261.32     3278.67    231.04 o
 -11   7   1       56.44       49.64     52.46 o
 -10   7   1     1002.35      932.26    106.87 o
  -9   7   1     2572.34     2419.36    122.99 o
  -8   7   1     4415.60     4464.34    125.93 o
  -7   7   1     2100.92     2169.58     58.60 o
  -6   7   1     2404.75     2382.26     57.21 o
  -5   7   1     2266.52     2259.02     72.44 o
  -4   7   1      900.21      929.25     30.14 o
  -3   7   1      378.83      390.20     20.68 o
  -2   7   1      828.07      800.82     22.59 o
  -1   7   1    17416.05    17260.44    174.91 o
   0   7   1    17643.88    17405.57    176.37 o
   1   7   1    15480.82    15091.49    155.38 o
   2   7   1     6426.13     6143.01     73.74 o
   3   7   1     4255.67     4381.43     69.07 o
   4   7   1      275.53      268.81     20.01 o
   5   7   1      664.80      621.82     29.57 o
   6   7   1     3242.67     3141.13     72.29 o
   7   7   1    10483.26    10320.15    165.70 o
   8   7   1     6033.22     5850.28    149.75 o
   9   7   1     1016.29      889.62     74.86 o
  10   7   1      647.81      587.73     63.04 o
 -11   8   1      914.02      967.51     98.48 o
 -10   8   1     2130.11     2152.95    130.01 o
  -9   8   1     2698.93     2736.74    225.65 o
  -8   8   1      794.33      848.04     77.60 o
  -7   8   1        8.32        5.28     21.37 o
  -6   8   1      268.48      276.14     23.61 o
  -5   8   1     1840.33     1794.64     54.18 o
  -4   8   1     3274.05     3232.68     57.44 o
  -3   8   1     6769.15     6779.37     96.10 o
  -2   8   1    13764.18    13851.73    146.19 o
  -1   8   1    10274.01    10197.80    111.26 o
   0   8   1     4280.80     4288.82     59.78 o
   1   8   1     1592.73     1741.18     35.47 o
   2   8   1     2048.32     1983.16     39.38 o
   3   8   1     4282.00     4081.78     61.30 o
   4   8   1     8136.23     8215.88    116.78 o
   5   8   1     6426.52     6392.17    100.66 o
   6   8   1     2514.69     2497.82    170.23 o
   7   8   1     4261.63     4166.61    134.61 o
   8   8   1      280.66      296.48     44.66 o
   9   8   1       70.36       65.80     36.86 o
  10   8   1     1701.41     1647.81     92.83 o
 -10   9   1       53.35       97.32     84.19 o
  -9   9   1     1627.47     1840.61    119.83 o
  -8   9   1     6491.67     6227.83    195.35 o
  -7   9   1     8402.46     8282.28    189.84 o
  -6   9   1    11172.99    10638.72    226.41 o
  -5   9   1     2706.62     2704.21     74.96 o
  -4   9   1     1278.48     1299.64     35.45 o
  -3   9   1      353.84      410.80     20.12 o
  -2   9   1     3281.65     3282.21     48.28 o
  -1   9   1    13012.30    12790.74    137.09 o
   0   9   1    17171.14    17154.96    176.77 o
   1   9   1    21772.97    21721.96    220.42 o
   2   9   1    11695.97    11616.02    136.66 o
   3   9   1     2573.58     2691.18     52.83 o
   4   9   1       11.43       -1.56     14.98 o
   5   9   1      319.38      279.66     30.18 o
   6   9   1     2363.77     2325.96     72.91 o
   7   9   1     4573.52     4609.91    126.08 o
   8   9   1     3080.92     3192.07    109.85 o
   9   9   1     3378.54     3498.13    121.11 o
 -10  10   1     2220.50     2296.00    200.28 o
  -9  10   1     1231.06     1196.34    101.62 o
  -8  10   1      109.87       44.93     86.11 o
  -7  10   1       23.44       11.76     54.97 o
  -6  10   1     1972.44     2046.95     96.66 o
  -5  10   1     8513.97     8894.66    189.68 o
  -4  10   1     8866.98     8542.57    121.44 o
  -3  10   1      657.77      719.51     30.35 o
  -2  10   1     6089.05     6159.89     83.71 o
  -1  10   1     6837.90     6977.19     91.50 o
   0  10   1     2733.70     2813.83     46.58 o
   1  10   1        2.72       13.87     10.20 o
   2  10   1      571.74      622.60     30.40 o
   3  10   1     3801.67     3879.06     76.42 o
   4  10   1     2027.76     2085.67     66.10 o
   5  10   1     3619.72     3725.85     90.66 o
   6  10   1     1281.97     1321.50     94.22 o
   7  10   1      142.73      188.99     37.34 o
   8  10   1       24.93       31.56     32.65 o
   9  10   1       14.98      -26.24     35.36 o
  -9  11   1      991.03      959.96    187.21 o
  -8  11   1     3694.46     3647.73    149.78 o
  -7  11   1     8225.10     7962.44    228.55 o
  -6  11   1    10758.18    10501.28    224.74 o
  -5  11   1     3704.50     3979.25     97.73 o
  -4  11   1     1202.28     1274.66     52.12 o
  -3  11   1      178.45      198.23     20.13 o
  -2  11   1      943.67      957.94     36.06 o
  -1  11   1     2917.89     2939.64     45.43 o
   0  11   1     5140.54     5271.58     77.45 o
   1  11   1     4045.19     4011.35     63.91 o
   2  11   1     6571.50     6503.24    107.26 o
   3  11   1     3982.84     3845.00     76.72 o
   4  11   1      681.40      656.30     57.73 o
   5  11   1     1575.46     1653.61     61.08 o
   6  11   1      711.61      775.66     48.58 o
   7  11   1     2080.13     1983.09    123.17 o
   8  11   1     1712.92     1734.75     85.24 o
  -9  12   1     2500.14     2537.94    192.21 o
  -8  12   1      600.94      591.24    109.18 o
  -7  12   1      107.20       69.96     64.58 o
  -6  12   1     1302.03     1256.17     74.38 o
  -5  12   1     3539.01     3455.45    138.70 o
  -4  12   1     7294.98     7596.31    193.40 o
  -3  12   1     7688.95     7621.96    147.71 o
  -2  12   1     3954.21     3895.55    106.65 o
  -1  12   1      292.47      350.28     34.53 o
   0  12   1       36.52       42.23     20.13 o
   1  12   1       48.53       50.40     20.49 o
   2  12   1      650.07      732.09     65.03 o
   3  12   1     4578.52     4655.20    126.27 o
   4  12   1     3625.59     3517.32    102.98 o
   5  12   1     2535.11     2565.45     72.65 o
   6  12   1     2074.92     1975.02    100.18 o
   7  12   1     1115.92     1115.23     64.42 o
  -8  13   1     2009.50     1896.73    123.09 o
  -7  13   1     2604.36     2752.16    132.28 o
  -6  13   1     2433.85     2491.95     99.65 o
  -5  13   1     4040.84     4066.66    122.68 o
  -4  13   1      577.62      581.54     51.05 o
  -3  13   1      466.17      453.30     45.91 o
  -2  13   1      711.95      624.88     44.97 o
  -1  13   1     1414.95     1326.41     58.77 o
   0  13   1     1484.91     1365.10     58.72 o
   1  13   1      992.33     1041.35     54.60 o
   2  13   1     3787.65     3567.82    108.53 o
   3  13   1     1976.46     1974.25     87.37 o
   4  13   1     1057.12     1008.98     67.54 o
   5  13   1       59.54      112.85     37.94 o
   6  13   1      146.74      139.73    101.10 o
   7  13   1     1231.36     1184.27    105.53 o
  -7  14   1      123.42       73.53     68.04 o
  -6  14   1       63.79       12.55     41.82 o
  -5  14   1       99.49       76.91     44.59 o
  -4  14   1      947.34      974.61     67.81 o
  -3  14   1     3789.22     3876.20    118.57 o
  -2  14   1     4286.91     4282.89    122.73 o
  -1  14   1     2561.90     2620.11     93.79 o
   0  14   1      397.78      347.03     43.13 o
   1  14   1      113.67      132.91     34.56 o
   2  14   1      743.50      756.52    165.99 o
   3  14   1      696.74      660.53     56.19 o
   4  14   1     5425.44     5412.66    164.91 o
   5  14   1     4736.02     5216.28    189.00 o
  -6  15   1      910.81      990.39     91.10 o
  -5  15   1      353.06      291.22     59.20 o
  -4  15   1      208.48      172.26     50.93 o
  -3  15   1        2.33      -28.52     28.52 o
  -2  15   1      433.91      336.24     44.85 o
  -1  15   1     1348.07     1462.58     84.75 o
   0  15   1     3505.99     3562.02    115.20 o
   1  15   1     4632.40     4562.80    133.39 o
   2  15   1     4393.86     4213.95    129.83 o
   3  15   1     1324.61     1417.14     84.32 o
   4  15   1      400.19      478.92     58.47 o
  -4  16   1     1199.61     1067.73    110.86 o
  -3  16   1     2243.45     2131.07     95.50 o
  -2  16   1     1976.56     2009.48     92.32 o
  -1  16   1     4244.08     4127.72    130.16 o
   0  16   1     2424.07     2715.72    105.09 o
   1  16   1      917.86      900.60     69.25 o
   2  16   1      324.37      327.70     49.19 o
  -1 -15   2       24.95       28.48     31.21 o
   0 -15   2      117.25      105.36     33.80 o
   1 -15   2      563.63      541.06     51.15 o
   2 -15   2      635.44      647.93     55.89 o
   3 -15   2      590.11      617.91     66.63 o
   4 -15   2     1473.53     1440.19     99.87 o
  -3 -14   2       42.36       40.69     34.23 o
  -2 -14   2     1599.07     1613.50     80.54 o
  -1 -14   2     2823.00     2699.90     96.09 o
   0 -14   2     2712.05     2703.34     81.24 o
   1 -14   2     1513.86     1687.65     65.88 o
   2 -14   2      622.68      628.50     44.66 o
   3 -14   2      208.54      210.38     37.27 o
   4 -14   2       55.91       99.59     39.41 o
   5 -14   2     1319.09     1447.95    124.55 o
   6 -14   2     5330.04     5334.71    364.81 o
  -5 -13   2     1654.35     1755.39     96.64 o
  -4 -13   2     1104.97     1087.48     83.26 o
  -3 -13   2      977.25     1133.05     70.51 o
  -2 -13   2      984.26      893.41     68.69 o
  -1 -13   2     1308.64     1319.77     57.87 o
   0 -13   2     1427.99     1378.87     57.79 o
   1 -13   2     3068.88     3086.96     82.97 o
   2 -13   2     7196.92     7362.14    142.84 o
   3 -13   2     5528.71     5599.57    119.57 o
   4 -13   2     4331.97     4331.37    103.98 o
   5 -13   2     2309.32     2458.45     91.60 o
   6 -13   2     1822.40     1750.86    101.88 o
   7 -13   2      186.26      231.53     84.19 o
  -6 -12   2     1753.09     1815.98    100.21 o
  -5 -12   2      215.77      241.60     45.81 o
  -4 -12   2        3.41       25.98     30.29 o
  -3 -12   2      289.08      227.52     35.07 o
  -2 -12   2      234.89      221.45     33.40 o
  -1 -12   2     3387.99     3296.27     83.35 o
   0 -12   2     5212.99     5452.87    151.14 o
   1 -12   2     3840.26     3978.33     91.29 o
   2 -12   2     2482.78     2584.45     71.45 o
   3 -12   2      883.41      957.88     48.88 o
   4 -12   2      305.92      366.43     33.61 o
   5 -12   2     2150.84     2087.82     70.15 o
   6 -12   2     2189.00     2063.95     84.02 o
   7 -12   2     1931.99     1940.91    108.53 o
   8 -12   2     4134.33     4054.91    227.19 o
  -7 -11   2      520.95      555.99    153.77 o
  -6 -11   2     1265.17     1220.92    173.97 o
  -5 -11   2     3795.32     3850.28    121.36 o
  -4 -11   2     3110.93     3211.14    105.08 o
  -3 -11   2     6739.90     6835.88    137.34 o
  -2 -11   2     2415.69     2375.83     98.21 o
  -1 -11   2       90.93       75.43     20.52 o
   0 -11   2      973.88      914.54     42.33 o
   1 -11   2     3763.60     3731.95     83.65 o
   2 -11   2     8083.66     8185.04    145.38 o
   3 -11   2    11602.70    11663.00    194.57 o
   4 -11   2    10894.63    10874.30    186.25 o
   5 -11   2     5406.13     5479.86    116.05 o
   6 -11   2      419.61      513.26     48.01 o
   7 -11   2      296.43      307.78     41.71 o
   8 -11   2      103.53       82.27     44.58 o
   9 -11   2     1244.81     1388.52    153.00 o
  -8 -10   2     2416.03     2514.87    226.04 o
  -7 -10   2     2207.86     2324.28    231.04 o
  -6 -10   2     1577.55     1594.75     88.16 o
  -5 -10   2      327.00      329.60     44.15 o
  -4 -10   2      539.65      522.97     39.70 o
  -3 -10   2     4628.68     4580.84    101.77 o
  -2 -10   2     7736.25     7441.99    137.20 o
  -1 -10   2    12833.69    12593.96    203.46 o
   0 -10   2     3265.40     3276.00     74.08 o
   1 -10   2     8122.45     7987.14    153.47 o
   2 -10   2     3036.38     3014.39     70.13 o
   3 -10   2       10.02        7.69     15.76 o
   4 -10   2     2402.65     2383.04     65.10 o
   5 -10   2      456.10      509.64     47.72 o
   6 -10   2     1717.77     1805.63     63.83 o
   7 -10   2     2060.77     1905.41     78.79 o
   8 -10   2     1316.24     1281.57    108.02 o
   9 -10   2      193.40      202.20     75.35 o
  10 -10   2      204.16       89.95     73.81 o
  -8  -9   2      137.02       60.86     49.88 o
  -7  -9   2      347.15      328.69     65.87 o
  -6  -9   2     1767.67     1963.65     89.37 o
  -5  -9   2     5419.06     5587.87    142.34 o
  -4  -9   2     9756.49     9761.48    192.20 o
  -3  -9   2     4719.30     4595.68     98.87 o
  -2  -9   2     5711.04     5653.99    108.92 o
  -1  -9   2      800.70      728.59     35.29 o
   0  -9   2       16.90       13.27     13.41 o
   1  -9   2      510.53      469.28     27.13 o
   2  -9   2     1806.28     1821.83     49.84 o
   3  -9   2     5539.50     5364.28    100.88 o
   4  -9   2     7142.95     7217.79    129.59 o
   5  -9   2     7665.37     7598.38    158.96 o
   6  -9   2     3093.60     2894.79    113.62 o
   7  -9   2      295.17      301.48     48.85 o
   8  -9   2     1230.35     1142.79     88.86 o
   9  -9   2      629.33      797.29    116.09 o
  10  -9   2     2279.83     2157.36    178.37 o
  -9  -8   2     2509.98     2710.62    103.67 o
  -8  -8   2     6171.83     6437.72    168.84 o
  -7  -8   2     3959.92     4142.79    160.83 o
  -6  -8   2     3638.23     3671.41     87.71 o
  -5  -8   2       79.70       80.91     15.86 o
  -4  -8   2      190.09      153.15     23.61 o
  -3  -8   2     4690.46     4593.03     95.10 o
  -2  -8   2    12544.62    11977.43    190.97 o
  -1  -8   2    15049.71    14596.71    222.11 o
   0  -8   2     5805.35     5673.60     99.71 o
   1  -8   2     4839.46     4798.27     69.92 o
   2  -8   2     2549.20     2596.19     50.80 o
   3  -8   2      215.39      226.04     18.47 o
   4  -8   2      651.63      696.92     34.32 o
   5  -8   2     2586.52     2627.68     87.01 o
   6  -8   2     3129.17     3260.99     71.99 o
   7  -8   2     7720.75     7864.57    147.95 o
   8  -8   2     3079.28     3091.84    104.33 o
   9  -8   2     1169.82     1258.49     95.95 o
  10  -8   2      213.29      225.05     58.05 o
  11  -8   2       14.58       97.08     53.53 o
  -9  -7   2      731.68      703.03     60.96 o
  -8  -7   2      733.47      777.83     59.41 o
  -7  -7   2     1561.01     1568.90     65.67 o
  -6  -7   2     2638.17     2695.93     74.91 o
  -5  -7   2     6544.16     6541.74    111.01 o
  -4  -7   2     9361.15     9156.52    120.69 o
  -3  -7   2     5660.31     5716.74    107.71 o
  -2  -7   2     5626.13     5614.97    101.36 o
  -1  -7   2       56.93       75.96     12.86 o
   0  -7   2       33.61       44.81      9.00 o
   1  -7   2     1547.06     1507.67     30.02 o
   2  -7   2      480.32      444.23     23.12 o
   3  -7   2     2203.94     2279.47     46.69 o
   4  -7   2      867.17      921.03     29.55 o
   5  -7   2     3576.77     3572.00     61.05 o
   6  -7   2     3296.61     3386.57     71.70 o
   7  -7   2     1228.41     1128.18     45.75 o
   8  -7   2      537.01      641.51     42.68 o
   9  -7   2     1066.36     1089.91    108.79 o
  10  -7   2     2497.51     2747.77    132.28 o
  11  -7   2     3664.15     3643.81    159.48 o
 -10  -6   2     2466.00     2665.69    126.91 o
  -9  -6   2     5792.74     5946.44    187.15 o
  -8  -6   2    10390.49    10251.06    218.78 o
  -7  -6   2     7301.68     7372.08    146.89 o
  -6  -6   2     4076.35     4202.92     96.44 o
  -5  -6   2      819.39      814.92     36.59 o
  -4  -6   2      231.45      236.70     17.28 o
  -3  -6   2      135.95      142.54     10.68 o
  -2  -6   2     2681.24     2757.92     59.11 o
  -1  -6   2     6717.67     6601.30     95.38 o
   0  -6   2    18528.49    18400.09    211.13 o
   1  -6   2     8952.77     9162.10    111.01 o
   2  -6   2     2203.77     2166.23     36.49 o
   3  -6   2       41.79       63.68     10.44 o
   4  -6   2      616.96      655.92     35.53 o
   5  -6   2      917.71      962.57     28.74 o
   6  -6   2     3959.06     4058.33     89.45 o
   7  -6   2    13441.25    13566.32    309.61 o
   8  -6   2    12878.52    12442.23    210.65 o
   9  -6   2    12501.32    12030.52    645.44 o
  10  -6   2     3066.85     3004.26    134.27 o
  11  -6   2      949.56      912.77     90.53 o
 -10  -5   2     1833.85     1984.10    115.44 o
  -9  -5   2      903.97      871.48     78.84 o
  -8  -5   2      334.99      283.53     48.06 o
  -7  -5   2      820.25      845.19     58.15 o
  -6  -5   2     6103.27     5955.43    108.35 o
  -5  -5   2     2518.27     2535.58     60.52 o
  -4  -5   2     2330.62     2384.27     46.76 o
  -3  -5   2     2399.57     2356.42     41.37 o
  -2  -5   2     2216.99     2254.82     49.98 o
  -1  -5   2     1089.63     1119.40     26.10 o
   0  -5   2     3764.44     4395.33     56.90 o
   1  -5   2     1721.75     1713.69     34.96 o
   2  -5   2    10851.80    11022.93    121.63 o
   3  -5   2    13506.90    13967.54    205.09 o
   4  -5   2     8625.54     8634.12    102.41 o
   5  -5   2     5518.30     5598.43    107.64 o
   6  -5   2     2128.53     2071.98     39.95 o
   7  -5   2       25.13       23.54     15.04 o
   8  -5   2      202.86      201.87     24.21 o
   9  -5   2      906.05      902.72    123.78 o
  10  -5   2     5487.35     5220.51    179.95 o
  11  -5   2     4389.82     4422.71    172.86 o
  12  -5   2     1295.58     1455.62    117.54 o
 -10  -4   2      777.62      758.42     80.33 o
  -9  -4   2     3525.63     3725.13    143.84 o
  -8  -4   2     2884.15     2837.44    181.06 o
  -7  -4   2     5188.57     5106.64    164.69 o
  -6  -4   2     4539.92     4354.96     78.37 o
  -5  -4   2     1696.23     1683.75     47.33 o
  -4  -4   2       42.67       61.25     12.21 o
  -3  -4   2      102.34      109.39     11.62 o
  -2  -4   2     2873.41     3199.81     41.16 o
  -1  -4   2     2548.97     2550.12     37.67 o
   0  -4   2    16563.85    17071.00    210.75 o
   1  -4   2    12050.93    12175.29    152.44 o
   2  -4   2    29097.13    30211.88    310.70 o
   3  -4   2     2655.38     2704.59     42.02 o
   4  -4   2      380.69      380.50     16.02 o
   5  -4   2     1631.16     1621.58     36.91 o
   6  -4   2     3228.82     3031.45     57.08 o
   7  -4   2    11215.60    10764.45    148.33 o
   8  -4   2     8648.10     8163.29    134.37 o
   9  -4   2     7848.87     7760.33    189.98 o
  10  -4   2     4478.99     4328.47    281.01 o
  11  -4   2     1508.68     1637.57    243.72 o
  12  -4   2       33.66       -9.75     46.37 o
 -11  -3   2     3912.25     3784.32    162.33 o
 -10  -3   2     2966.16     3132.37    139.26 o
  -9  -3   2     2871.44     3024.34    130.13 o
  -8  -3   2      445.11      430.53     44.52 o
  -7  -3   2      176.24      202.68     28.40 o
  -6  -3   2      822.01      809.29     35.30 o
  -5  -3   2     9142.96     9265.41    127.72 o
  -4  -3   2    15466.07    15511.44    190.18 o
  -3  -3   2     9108.79     8622.31    110.21 o
  -2  -3   2     3290.74     3099.43     44.93 o
  -1  -3   2     5938.31     6318.50     84.61 o
   0  -3   2      368.58      399.80     34.60 o
   1  -3   2     1058.30     1092.97     38.02 o
   2  -3   2    19757.06    20398.74    230.42 o
   3  -3   2    23593.36    23326.98    244.78 o
   4  -3   2    45584.82    45849.00    695.58 o
   5  -3   2    11683.84    11502.19    146.52 o
   6  -3   2     5160.35     5112.18     80.58 o
   7  -3   2      488.78      527.85     33.70 o
   8  -3   2      136.98      161.76     22.36 o
   9  -3   2     2385.10     2381.20    115.86 o
  10  -3   2     2393.65     2423.08     96.13 o
  11  -3   2     6639.45     6681.32    419.02 o
  12  -3   2     4364.34     4329.68    179.06 o
 -11  -2   2      156.71      320.18     83.80 o
 -10  -2   2     1262.45     1156.78     94.76 o
  -9  -2   2     1770.34     1674.72     80.67 o
  -8  -2   2      528.08      517.21     55.32 o
  -7  -2   2     4098.70     4098.47     96.10 o
  -6  -2   2     4374.12     4186.55     82.60 o
  -5  -2   2     2432.26     2461.34     51.16 o
  -4  -2   2      202.37      253.90     17.20 o
  -3  -2   2     5499.60     5862.92     80.24 o
  -2  -2   2     9735.08     9861.53    118.08 o
  -1  -2   2    14141.96    14425.00    179.69 o
   0  -2   2    19117.98    19111.76    362.57 o
   1  -2   2     1140.24     1119.73     33.99 o
   2  -2   2     8742.88     8963.48     90.16 o
   3  -2   2     9856.66    10508.39    114.18 o
   4  -2   2     1232.03     1395.08     30.66 o
   5  -2   2     3276.93     3366.79     56.79 o
   6  -2   2     6251.18     6106.78     91.90 o
   7  -2   2     2857.89     2736.36     64.81 o
   8  -2   2     2092.41     2074.37     57.51 o
   9  -2   2     1314.38     1305.35     57.70 o
  10  -2   2     1409.45     1335.05    170.79 o
  11  -2   2      715.82      690.33     80.84 o
  12  -2   2      100.03       70.75     53.27 o
 -11  -1   2     3015.49     3042.51    148.29 o
 -10  -1   2     2446.85     2434.06    267.17 o
  -9  -1   2      693.68      856.66     69.08 o
  -8  -1   2      937.18      940.89     80.60 o
  -7  -1   2       60.21       11.06     20.34 o
  -6  -1   2      279.14      290.30     24.47 o
  -5  -1   2     8379.85     8490.68    129.75 o
  -4  -1   2    24637.41    24677.95    318.91 o
  -3  -1   2    47944.06    48969.98    564.75 o
  -2  -1   2    19656.35    19349.67    222.02 o
  -1  -1   2    26328.74    27543.68    280.20 o
   0  -1   2     8780.24     9368.96    181.95 o
   1  -1   2     7755.61     8223.03    127.47 o
   2  -1   2     4719.89     4771.09     47.12 o
   3  -1   2     9207.87     9202.95    123.79 o
   4  -1   2    27027.59    26954.72    341.69 o
   5  -1   2    17142.01    16682.54    253.00 o
   6  -1   2     7185.73     7180.42    119.61 o
   7  -1   2      785.81      766.24     53.16 o
   8  -1   2      210.22      215.09     28.06 o
   9  -1   2     2878.64     2857.33     96.72 o
  10  -1   2     2696.21     2737.92    102.08 o
  11  -1   2     3374.98     3337.38    138.12 o
  12  -1   2     2938.68     3044.97    121.43 o
 -11   0   2       97.70      129.57     54.62 o
 -10   0   2      791.99      729.21     64.42 o
  -9   0   2     5369.46     5470.88    202.01 o
  -8   0   2     7588.08     7883.45    175.46 o
  -7   0   2     7560.53     7605.06    159.02 o
  -6   0   2     4876.73     5016.25     99.21 o
  -5   0   2     2947.65     2850.18     60.58 o
  -4   0   2      379.78      429.84     25.44 o
  -3   0   2      894.43      816.10     34.10 o
  -2   0   2    18214.64    18464.55    233.47 o
  -1   0   2    37142.34    37269.05    526.17 o
   0   0   2    29005.99    29253.77    353.89 o
   1   0   2    17666.25    18107.39    160.36 o
   2   0   2      581.48      568.76     13.14 o
   3   0   2     7755.91     7925.10     89.89 o
   4   0   2      658.86      712.00     22.86 o
   5   0   2     1253.08     1260.09     36.37 o
   6   0   2     5053.62     5055.01     89.13 o
   7   0   2     3486.86     3549.70     83.70 o
   8   0   2    10096.63    10095.35    205.48 o
   9   0   2     1314.00     1257.12     71.44 o
  10   0   2      600.85      532.51     52.77 o
  11   0   2       57.23       58.94     37.71 o
  12   0   2        3.67        9.88     39.30 o
 -11   1   2     1956.04     2244.11    105.87 o
 -10   1   2     2600.92     2539.64    140.85 o
  -9   1   2     1228.01     1380.59     78.74 o
  -8   1   2      359.76      334.13     40.97 o
  -7   1   2     1701.41     1660.93     59.66 o
  -6   1   2     6703.83     6336.54    109.38 o
  -5   1   2    12623.13    12923.40    169.19 o
  -4   1   2    18236.80    17782.11    268.59 o
  -3   1   2    16370.54    15704.60    327.04 o
  -2   1   2    18136.04    18250.96    231.53 o
  -1   1   2     4890.52     5002.70     57.57 o
   0   1   2       10.57       35.53      5.44 o
   1   1   2       17.63       38.77      5.70 o
   2   1   2     5794.95     5860.14     71.92 o
   3   1   2     2646.24     2599.57     38.25 o
   4   1   2     2512.64     2588.11     50.31 o
   5   1   2     5218.85     5150.04     99.21 o
   6   1   2     7107.61     7026.05    103.38 o
   7   1   2     1911.33     1891.47     53.56 o
   8   1   2       57.64      112.59     28.83 o
   9   1   2      280.24      279.53     41.99 o
  10   1   2     1986.89     2117.32    164.20 o
  11   1   2     2535.68     2371.22    137.03 o
  12   1   2     3886.80     3877.89    138.30 o
 -11   2   2        3.13        2.54     35.98 o
 -10   2   2      886.39      888.48     69.19 o
  -9   2   2     5690.88     5694.69    154.24 o
  -8   2   2    17275.83    16984.82    570.92 o
  -7   2   2    17262.22    16946.65    308.31 o
  -6   2   2     9490.77     9409.86    148.01 o
  -5   2   2     2446.66     2280.71     60.29 o
  -4   2   2     1821.06     2021.17     49.48 o
  -3   2   2      392.79      446.46     21.28 o
  -2   2   2      709.21      732.83     20.81 o
  -1   2   2    48566.97    50159.06    810.26 o
   0   2   2     1743.13     1931.57     35.36 o
   1   2   2      342.08      442.86     16.99 o
   2   2   2     5816.19     5859.37     97.28 o
   3   2   2     5050.74     5255.73     64.95 o
   4   2   2     1342.68     1413.49     32.58 o
   5   2   2      394.29      389.80     22.05 o
   6   2   2     1205.26     1148.34     36.56 o
   7   2   2     8584.25     8052.14    120.19 o
   8   2   2    14681.38    14216.14    269.99 o
   9   2   2     9921.73    10417.55    236.00 o
  10   2   2     4769.83     5012.78    140.41 o
  11   2   2     1086.68      997.33    133.05 o
  12   2   2        3.15      -17.22     39.26 o
 -11   3   2     2736.25     2568.14    112.15 o
 -10   3   2     4835.06     5001.57    237.69 o
  -9   3   2     5652.71     5556.29    148.62 o
  -8   3   2       62.70       47.99     29.36 o
  -7   3   2     3476.05     3490.09     76.21 o
  -6   3   2     6909.05     6938.52    101.89 o
  -5   3   2    10723.10    10673.58    138.90 o
  -4   3   2    10440.83    10659.36    157.98 o
  -3   3   2    10025.17    10317.61    144.16 o
  -2   3   2     2070.57     2075.01     44.61 o
  -1   3   2     3736.15     3814.38     49.16 o
   0   3   2     2668.31     2865.22     48.19 o
   1   3   2     1642.30     1764.23     36.41 o
   2   3   2     6607.89     6666.49     85.23 o
   3   3   2    21752.61    22122.17    229.25 o
   4   3   2     6172.17     5860.51     82.82 o
   5   3   2     6548.54     6407.56     86.93 o
   6   3   2     4896.12     4921.24     81.32 o
   7   3   2     8308.56     8144.90    132.99 o
   8   3   2        4.48       46.02     23.25 o
   9   3   2      187.50      212.86     38.73 o
  10   3   2     1718.58     1806.12     90.88 o
  11   3   2     1913.50     2024.39     98.63 o
  12   3   2     3162.37     3281.31    262.25 o
 -11   4   2       47.16       33.35     50.08 o
 -10   4   2      946.06      961.33     71.02 o
  -9   4   2     2319.83     2476.62     96.17 o
  -8   4   2     4403.25     4412.62    177.17 o
  -7   4   2     4711.77     4636.08    174.69 o
  -6   4   2     8883.53     9122.16    220.03 o
  -5   4   2     8605.44     8309.05    119.42 o
  -4   4   2      345.43      370.87     21.17 o
  -3   4   2       10.35       22.50      9.07 o
  -2   4   2     1295.71     1472.46     32.87 o
  -1   4   2     1741.06     1986.95     45.50 o
   0   4   2    12478.17    12489.41    126.94 o
   1   4   2    27295.94    27552.51    287.95 o
   2   4   2    12409.96    12110.21    243.29 o
   3   4   2     5479.11     5324.19     69.21 o
   4   4   2      484.28      449.11     20.40 o
   5   4   2      285.29      304.53     20.43 o
   6   4   2     3487.82     3512.11     66.27 o
   7   4   2     5266.84     5025.94     96.07 o
   8   4   2     6730.43     6695.88    163.00 o
   9   4   2     7738.29     7898.08    158.26 o
  10   4   2     6582.08     6347.98    166.28 o
  11   4   2     3198.38     3354.40    122.14 o
  12   4   2       38.81       63.04     79.19 o
 -11   5   2     5135.81     5066.74    156.03 o
 -10   5   2     4494.99     4342.79    136.85 o
  -9   5   2     3785.37     3707.54    151.09 o
  -8   5   2     1922.62     1935.64     82.05 o
  -7   5   2        0.03       10.33     24.04 o
  -6   5   2     1302.21     1282.11     70.11 o
  -5   5   2     5273.38     5152.58     82.24 o
  -4   5   2    15340.23    15079.09    327.51 o
  -3   5   2     6230.59     6083.75     86.64 o
  -2   5   2     7203.46     7167.18    112.02 o
  -1   5   2      123.39      116.96     10.96 o
   0   5   2      739.96      785.75     19.92 o
   1   5   2     2653.79     2822.18     44.95 o
   2   5   2     9159.55     9472.20    119.19 o
   3   5   2    14148.62    13972.30    157.45 o
   4   5   2    22443.16    22368.40    245.03 o
   5   5   2    26293.62    25539.96    304.43 o
   6   5   2     7204.39     7061.54    107.80 o
   7   5   2      817.66      711.92     45.59 o
   8   5   2      331.95      399.84     38.31 o
   9   5   2       28.05       -3.70     26.79 o
  10   5   2     1093.39      997.36     61.76 o
  11   5   2     3028.62     2873.74    143.15 o
 -11   6   2       27.40      -46.12     46.12 o
 -10   6   2      934.16      956.80     74.84 o
  -9   6   2     4065.41     3839.70    122.01 o
  -8   6   2     1543.88     1607.71     77.76 o
  -7   6   2     1227.65     1221.75     53.53 o
  -6   6   2     2891.75     2934.12     66.10 o
  -5   6   2     3278.44     3354.65     67.52 o
  -4   6   2     1241.23     1211.33     38.80 o
  -3   6   2      926.29      986.12     30.98 o
  -2   6   2     3882.25     3828.63     59.13 o
  -1   6   2     6187.64     5911.74     74.15 o
   0   6   2     7003.31     6931.82     83.99 o
   1   6   2    11626.09    11523.86    151.06 o
   2   6   2    15721.88    15928.55    176.00 o
   3   6   2     8441.39     8280.06    102.54 o
   4   6   2     6834.08     6766.03     90.07 o
   5   6   2       11.58       36.63     13.55 o
   6   6   2     1644.31     1720.44     47.20 o
   7   6   2     7166.78     7003.94    122.83 o
   8   6   2     4829.71     4722.01    110.50 o
   9   6   2     4495.18     4584.81    115.30 o
  10   6   2      775.53      787.82     69.52 o
  11   6   2      443.24      532.60     76.29 o
 -11   7   2     3482.43     3543.41    163.29 o
 -10   7   2     4050.62     3865.45    159.82 o
  -9   7   2     3025.74     3180.41    111.91 o
  -8   7   2     1363.44     1486.51     62.86 o
  -7   7   2      630.93      736.94     44.72 o
  -6   7   2       46.99       24.69     16.69 o
  -5   7   2     1183.61     1157.70     48.25 o
  -4   7   2     5319.45     5061.17     79.20 o
  -3   7   2    17479.25    17363.15    210.37 o
  -2   7   2    19405.43    19280.00    228.82 o
  -1   7   2    17404.86    17869.33    203.48 o
   0   7   2     1982.06     1949.34     35.38 o
   1   7   2     1949.89     2181.10     41.83 o
   2   7   2     5481.54     5624.24     75.16 o
   3   7   2     4875.80     4686.00     67.90 o
   4   7   2     8161.26     7841.48    117.40 o
   5   7   2    13592.68    13485.79    177.25 o
   6   7   2     9086.89     8892.21    142.67 o
   7   7   2     1858.97     1812.32    122.26 o
   8   7   2       62.48       76.80     27.62 o
   9   7   2      214.58      243.71     43.95 o
  10   7   2     1524.36     1687.62    130.65 o
  11   7   2     2655.97     2870.49    120.69 o
 -10   8   2      265.35      243.02     59.53 o
  -9   8   2      824.37      879.66    107.64 o
  -8   8   2     3813.82     3916.94    118.94 o
  -7   8   2     6768.57     6584.23    128.62 o
  -6   8   2     6906.37     6800.69    115.45 o
  -5   8   2     2862.07     2864.08     72.52 o
  -4   8   2       76.70       66.50     13.97 o
  -3   8   2        0.06       -4.48     10.39 o
  -2   8   2     5208.19     5316.02     73.18 o
  -1   8   2    20853.46    20729.62    226.12 o
   0   8   2    28479.42    29524.03    339.77 o
   1   8   2    16417.31    16176.70    197.12 o
   2   8   2     6639.04     6451.60     85.41 o
   3   8   2     2590.01     2628.53     48.04 o
   4   8   2      307.49      302.45     21.74 o
   5   8   2     1411.69     1357.67     42.22 o
   6   8   2      998.38      913.97     43.24 o
   7   8   2      949.21      949.56     60.94 o
   8   8   2     3710.61     3546.42    113.71 o
   9   8   2     3100.51     3046.29    110.91 o
  10   8   2      748.74      616.66     63.47 o
 -10   9   2     3118.56     3371.80    155.70 o
  -9   9   2     2708.45     2691.65    155.69 o
  -8   9   2     1363.64     1513.79    171.07 o
  -7   9   2       14.73       17.49     34.68 o
  -6   9   2      682.83      792.89     58.30 o
  -5   9   2     2987.26     3034.45     66.05 o
  -4   9   2     7802.08     7730.17    111.86 o
  -3   9   2    11762.24    11721.94    141.44 o
  -2   9   2    11331.10    11494.27    137.49 o
  -1   9   2     7515.72     7596.16     97.52 o
   0   9   2     2251.09     2282.79     42.18 o
   1   9   2       20.84       18.56      9.51 o
   2   9   2     1091.45     1066.09     30.48 o
   3   9   2     2166.51     2202.09     41.51 o
   4   9   2     4221.78     4207.60     74.09 o
   5   9   2     1674.26     1655.62     51.00 o
   6   9   2     1387.50     1446.56     60.40 o
   7   9   2     1647.62     1842.13    102.93 o
   8   9   2      588.91      553.50     54.54 o
   9   9   2      368.16      308.14     50.70 o
  10   9   2     1148.25     1133.35     87.00 o
 -10  10   2       55.65       76.10     52.44 o
  -9  10   2     1185.77     1380.32    107.86 o
  -8  10   2     7241.67     7027.35    577.78 o
  -7  10   2    12263.01    11626.20    297.09 o
  -6  10   2     9572.60     9300.13    203.95 o
  -5  10   2     5924.30     5637.59    115.19 o
  -4  10   2     1687.70     1692.49     51.17 o
  -3  10   2      346.52      390.06     22.19 o
  -2  10   2      474.59      487.70     23.82 o
  -1  10   2     2506.81     2530.19     47.32 o
   0  10   2    12207.60    12256.63    145.82 o
   1  10   2    14295.26    14398.31    168.06 o
   2  10   2     6115.86     6089.65     85.63 o
   3  10   2     2329.08     2246.20     56.58 o
   4  10   2       92.43       91.32     29.31 o
   5  10   2      352.58      314.47     32.95 o
   6  10   2     1244.10     1244.68     60.10 o
   7  10   2     1765.12     1834.50     85.91 o
   8  10   2     4428.12     4415.20    132.14 o
   9  10   2     5001.47     5128.73    149.36 o
  -9  11   2     2000.86     1992.20    176.06 o
  -8  11   2     1388.14     1477.11    106.82 o
  -7  11   2        6.74       26.08     39.51 o
  -6  11   2     2727.77     2582.81    134.53 o
  -5  11   2     6521.06     6368.20    155.51 o
  -4  11   2     7524.05     7653.20    146.46 o
  -3  11   2     6596.21     6739.51    142.75 o
  -2  11   2     1339.62     1382.38     50.26 o
  -1  11   2      143.99      188.82     21.67 o
   0  11   2      617.51      623.54     28.90 o
   1  11   2       84.04       86.85     15.75 o
   2  11   2      522.67      493.04     41.39 o
   3  11   2     1490.57     1595.07     55.18 o
   4  11   2     2884.04     2879.19     77.69 o
   5  11   2     2283.71     2431.94     74.60 o
   6  11   2     1207.44     1319.53     69.63 o
   7  11   2      461.17      410.67     48.40 o
   8  11   2      314.83      370.97     58.81 o
   9  11   2       89.47      108.92     41.71 o
  -9  12   2      715.89      875.86    143.39 o
  -8  12   2     2950.12     3105.33    317.92 o
  -7  12   2     4748.21     4853.55    174.89 o
  -6  12   2     8098.74     7880.06    227.15 o
  -5  12   2     5906.97     6106.05    132.83 o
  -4  12   2     2342.08     2292.42     74.62 o
  -3  12   2      240.55      260.74     27.31 o
  -2  12   2      269.72      338.85     26.39 o
  -1  12   2     2144.26     2184.43     58.55 o
   0  12   2     2232.06     2186.03     50.45 o
   1  12   2     3412.80     3482.85     66.81 o
   2  12   2     4559.82     4673.98     89.46 o
   3  12   2     4921.76     4974.55    105.64 o
   4  12   2     1043.40      947.23     53.49 o
   5  12   2        0.15       -3.41     21.98 o
   6  12   2      580.67      638.99     63.45 o
   7  12   2     2991.84     3140.37    106.29 o
   8  12   2     3453.64     3499.11    136.48 o
  -8  13   2      953.26      923.38    134.55 o
  -7  13   2       32.22       22.24     42.14 o
  -6  13   2      202.12      319.44    104.56 o
  -5  13   2     1071.72     1243.32     76.56 o
  -4  13   2     5386.19     5189.82    247.76 o
  -3  13   2     4936.54     5167.27    139.88 o
  -2  13   2     2277.77     2312.45     70.48 o
  -1  13   2      972.60      917.28     37.34 o
   0  13   2       91.55      106.96     20.14 o
   1  13   2        5.95       18.23     26.19 o
   2  13   2      417.33      416.86     46.39 o
   3  13   2     3513.57     3538.96     84.42 o
   4  13   2     4607.19     4537.22    102.60 o
   5  13   2     5125.61     5347.53    118.65 o
   6  13   2     3617.96     3759.53    110.52 o
   7  13   2     2176.77     2323.61     92.20 o
  -7  14   2      778.01      829.51    120.32 o
  -6  14   2     1069.61      944.70     87.48 o
  -5  14   2     1187.44     1201.44     98.03 o
  -4  14   2      878.68      889.86     84.74 o
  -3  14   2      195.67      191.93     22.66 o
  -2  14   2      423.49      413.68     46.90 o
  -1  14   2      740.79      856.44     61.26 o
   0  14   2     2596.08     2534.55    112.43 o
   1  14   2     1723.34     1751.65     96.35 o
   2  14   2     2630.83     2730.54     99.83 o
   3  14   2     3728.79     3743.55    142.06 o
   4  14   2     2988.92     2941.00    123.18 o
   5  14   2      488.18      366.81     65.45 o
   6  14   2      427.16      519.92     76.17 o
  -6  15   2       41.34       82.30     72.66 o
  -5  15   2      154.05      180.48     67.27 o
  -4  15   2     1156.59     1188.66     77.39 o
  -3  15   2     4081.96     4040.15    126.10 o
  -2  15   2     7067.29     7044.93    278.91 o
  -1  15   2     5332.09     5617.63    149.80 o
   0  15   2     2217.75     2166.24     91.23 o
   1  15   2       18.42       -5.38     30.41 o
   2  15   2      197.26      143.62     37.33 o
   3  15   2     2007.95     2035.89     96.92 o
   4  15   2     4170.39     4153.73    164.10 o
   5  15   2     5386.17     5572.65    198.90 o
  -5  16   2     1455.65     1656.08    163.76 o
  -4  16   2     1399.10     1414.64    105.45 o
  -3  16   2      124.68      143.89     40.83 o
  -2  16   2      456.96      439.88     54.15 o
  -1  16   2     2301.56     2342.48    100.28 o
   0  16   2     4470.47     4553.16    162.03 o
   1  16   2     5980.90     5855.95    161.48 o
   2  16   2     3265.01     3325.90    120.54 o
   3  16   2      551.91      575.15     76.37 o
  -1  17   2     4525.36     4358.44    169.07 o
   0  17   2     2736.48     2639.42    229.50 o
   1 -15   3      908.32      957.82    115.71 o
   2 -15   3      304.42      388.59     54.29 o
   3 -15   3      119.41      139.16     59.20 o
  -2 -14   3      741.54      767.64     59.87 o
  -1 -14   3        7.10       36.63     24.93 o
   0 -14   3      891.64      943.16     52.53 o
   1 -14   3      893.63      932.63     51.72 o
   2 -14   3     1456.46     1454.75     69.67 o
   3 -14   3     3229.82     3154.43    157.27 o
   4 -14   3     2855.67     2951.81    123.32 o
   5 -14   3     2774.94     2665.73    121.06 o
   6 -14   3      663.92      665.82    104.56 o
  -4 -13   3       49.34       42.04     36.54 o
  -3 -13   3       42.37       43.88     30.95 o
  -2 -13   3      844.79      853.18     51.45 o
  -1 -13   3     4560.08     4395.30    103.13 o
   0 -13   3     5157.77     5116.19    111.75 o
   1 -13   3     4033.55     3964.17     94.87 o
   2 -13   3     2528.92     2553.93     74.02 o
   3 -13   3      498.61      565.42     40.24 o
   4 -13   3       53.21       38.20     30.75 o
   5 -13   3      720.73      711.32     68.34 o
   6 -13   3     4554.56     4723.80    166.69 o
   7 -13   3     6471.57     6766.15    214.67 o
  -5 -12   3     2512.85     2506.22    105.29 o
  -4 -12   3     2205.83     2423.66    117.91 o
  -3 -12   3     1283.09     1461.24     65.04 o
  -2 -12   3     2295.46     2326.63     72.44 o
  -1 -12   3      377.47      383.34     33.34 o
   0 -12   3      405.62      393.64     39.06 o
   1 -12   3     4848.51     4927.67    103.98 o
   2 -12   3     7844.19     7791.64    143.44 o
   3 -12   3     6297.34     6275.48    124.18 o
   4 -12   3     4894.89     4909.86    125.62 o
   5 -12   3     2329.43     2262.96     84.13 o
   6 -12   3     1072.30      996.88     78.74 o
   7 -12   3      161.75      115.85     48.82 o
   8 -12   3      438.64      607.53    144.93 o
  -6 -11   3     1219.88     1209.80     82.02 o
  -5 -11   3       81.82      126.89     36.22 o
  -4 -11   3       66.86      103.37     32.82 o
  -3 -11   3     1038.76     1046.61     53.39 o
  -2 -11   3     2145.59     2189.34     66.73 o
  -1 -11   3     8014.41     7769.86    142.02 o
   0 -11   3     9507.46     9366.67    161.41 o
   1 -11   3     8631.92     8240.20    144.92 o
   2 -11   3     2670.32     2786.06     69.68 o
   3 -11   3       87.01       65.81     19.58 o
   4 -11   3      446.24      399.14     32.31 o
   5 -11   3     2425.51     2456.32     71.91 o
   6 -11   3      325.65      364.34     41.66 o
   7 -11   3      663.04      748.08     72.58 o
   8 -11   3     1829.29     1619.69    107.10 o
   9 -11   3     2375.82     2304.21    174.53 o
  -7 -10   3      431.18      374.84     69.62 o
  -6 -10   3     2980.65     3086.62    188.77 o
  -5 -10   3     7643.22     7978.39    186.58 o
  -4 -10   3     9463.14     9243.35    172.77 o
  -3 -10   3     7198.02     7136.35    141.60 o
  -2 -10   3     1547.95     1552.59     64.56 o
  -1 -10   3      413.66      436.57     30.07 o
   0 -10   3       83.07       69.09     17.16 o
   1 -10   3      792.82      821.46     37.49 o
   2 -10   3     7942.19     7732.67    134.08 o
   3 -10   3    11804.60    11515.00    186.46 o
   4 -10   3     5848.04     5894.60    123.62 o
   5 -10   3     2463.99     2502.16     68.84 o
   6 -10   3      107.50       73.86     23.31 o
   7 -10   3       16.82      -28.02     29.30 o
   8 -10   3      208.08      285.51     55.44 o
   9 -10   3      754.25      858.79    122.25 o
  10 -10   3     1728.74     1792.16    175.30 o
  -8  -9   3     2285.01     2287.64    139.57 o
  -7  -9   3     2186.53     2191.86    101.64 o
  -6  -9   3     1382.21     1380.93     79.29 o
  -5  -9   3      274.69      296.88     45.10 o
  -4  -9   3      113.91      103.26     24.26 o
  -3  -9   3     3302.32     3382.36     81.99 o
  -2  -9   3    10201.94     9979.04    168.12 o
  -1  -9   3     5786.09     5514.83    103.17 o
   0  -9   3     5307.80     5038.04     94.15 o
   1  -9   3     4740.77     4573.67     86.57 o
   2  -9   3     2448.40     2512.53     58.60 o
   3  -9   3     1448.89     1552.06     46.27 o
   4  -9   3      113.27       84.61     20.09 o
   5  -9   3     2584.56     2576.04     77.37 o
   6  -9   3     3517.95     3539.27    105.40 o
   7  -9   3     2266.66     2188.71    104.17 o
   8  -9   3     1381.76     1396.27     97.75 o
   9  -9   3      797.20      651.21    103.79 o
  10  -9   3      670.41      704.26    116.86 o
  -8  -8   3       14.25      -29.52     67.66 o
  -7  -8   3      518.59      416.93     51.86 o
  -6  -8   3     2729.58     2691.05     99.42 o
  -5  -8   3     4940.42     4829.87    111.51 o
  -4  -8   3     8756.21     8644.12    180.44 o
  -3  -8   3     8580.99     8449.85    149.23 o
  -2  -8   3     6302.13     6289.68    114.19 o
  -1  -8   3      521.30      521.00     27.78 o
   0  -8   3      311.11      347.42     21.63 o
   1  -8   3      565.89      539.04     22.75 o
   2  -8   3     1060.27     1039.68     34.03 o
   3  -8   3     2197.63     2222.78     72.71 o
   4  -8   3     3674.67     3838.29     79.14 o
   5  -8   3     2381.08     2354.74     55.81 o
   6  -8   3     2468.05     2528.53     70.88 o
   7  -8   3      263.60      326.54     46.99 o
   8  -8   3       85.06       88.60     29.71 o
   9  -8   3      884.23      912.02    117.63 o
  10  -8   3     1945.49     1845.21    170.68 o
  11  -8   3     3452.67     3332.92    223.73 o
  -9  -7   3     4439.02     4455.42    148.83 o
  -8  -7   3     8161.56     8347.35    186.20 o
  -7  -7   3     4468.19     4289.96    101.18 o
  -6  -7   3     5626.40     5479.97    110.86 o
  -5  -7   3     3798.44     3899.36     95.27 o
  -4  -7   3        1.76        3.33     25.08 o
  -3  -7   3     5727.21     5662.39    130.73 o
  -2  -7   3     7015.23     6995.52    120.69 o
  -1  -7   3    10703.45    10611.27    146.00 o
   0  -7   3     7967.30     7860.55    110.01 o
   1  -7   3     4075.59     4187.41     64.98 o
   2  -7   3      870.99      873.55     22.63 o
   3  -7   3      297.54      321.04     16.22 o
   4  -7   3        1.96       -2.98     11.56 o
   5  -7   3     3628.35     3707.54     72.01 o
   6  -7   3     6323.70     6265.61    108.09 o
   7  -7   3     9375.40     9074.20    147.14 o
   8  -7   3     8009.35     8013.07    152.95 o
   9  -7   3     5536.23     5687.36    287.89 o
  10  -7   3     1976.11     2076.36    114.96 o
  11  -7   3      506.41      372.89     99.18 o
  -9  -6   3      591.28      518.70     62.34 o
  -8  -6   3      312.27      319.91     43.55 o
  -7  -6   3     1004.85      932.92     51.32 o
  -6  -6   3     1202.93     1328.60     69.58 o
  -5  -6   3     1131.30     1118.90     39.68 o
  -4  -6   3     5442.61     5423.66    108.61 o
  -3  -6   3     5347.35     5331.41    100.86 o
  -2  -6   3     1730.78     1737.32     53.45 o
  -1  -6   3     1514.16     1505.35     33.03 o
   0  -6   3       67.16       85.45      9.60 o
   1  -6   3     2185.94     2167.24     37.30 o
   2  -6   3     1423.55     1385.81     27.77 o
   3  -6   3     1348.63     1300.70     28.66 o
   4  -6   3     2632.56     2522.70     74.56 o
   5  -6   3     7982.36     8083.33    124.27 o
   6  -6   3     7787.55     7729.95    139.60 o
   7  -6   3     2027.55     1978.23     61.60 o
   8  -6   3        2.27      -18.80     18.80 o
   9  -6   3      546.91      548.85     53.69 o
  10  -6   3     1953.43     1905.79    112.52 o
  11  -6   3     3172.72     3264.59    149.77 o
 -10  -5   3     1404.43     1467.76    103.60 o
  -9  -5   3     3418.83     3367.64    134.99 o
  -8  -5   3     5179.13     5125.92    161.90 o
  -7  -5   3     4143.21     4139.85    101.38 o
  -6  -5   3     4885.92     4864.36    105.25 o
  -5  -5   3     4341.38     4216.09     81.22 o
  -4  -5   3      715.03      678.09     24.94 o
  -3  -5   3       15.21       34.95     14.76 o
  -2  -5   3      678.90      681.91     27.66 o
  -1  -5   3     3893.27     3809.45     53.24 o
   0  -5   3    27992.32    28754.61    351.85 o
   1  -5   3    13230.27    13310.81    166.49 o
   2  -5   3     6068.25     6079.95     77.30 o
   3  -5   3     1777.13     1868.06     30.99 o
   4  -5   3        3.37       15.23     10.46 o
   5  -5   3     1950.12     2068.13     41.68 o
   6  -5   3     8108.50     8216.04    135.18 o
   7  -5   3    13407.80    13190.19    175.70 o
   8  -5   3    11067.45    11219.30    193.80 o
   9  -5   3     9663.83     9318.55    173.33 o
  10  -5   3     3401.14     3522.78    150.69 o
  11  -5   3       92.78      162.10     53.38 o
  12  -5   3      221.29      185.97     63.32 o
 -10  -4   3     1461.18     1330.70    101.69 o
  -9  -4   3     2213.40     2151.22    109.96 o
  -8  -4   3      291.61      337.39     51.35 o
  -7  -4   3      487.96      425.20     37.57 o
  -6  -4   3     4373.26     4247.55     87.36 o
  -5  -4   3     4027.21     4098.75     71.12 o
  -4  -4   3     4180.23     4217.47     67.45 o
  -3  -4   3     3624.17     3630.01     54.72 o
  -2  -4   3     7411.41     7391.59    118.47 o
  -1  -4   3     1667.55     1550.26     29.31 o
   0  -4   3      197.21      230.96      8.45 o
   1  -4   3     6343.39     6799.37    149.30 o
   2  -4   3     9618.09     9516.96    112.11 o
   3  -4   3    15965.25    15983.95    171.28 o
   4  -4   3    25518.53    25427.53    292.26 o
   5  -4   3    13925.79    14038.56    174.16 o
   6  -4   3     4149.62     4035.44     68.29 o
   7  -4   3     1062.15     1053.51     64.47 o
   8  -4   3        1.01       27.40     17.10 o
   9  -4   3     1786.49     1706.16    104.36 o
  10  -4   3     3247.64     3358.70    140.81 o
  11  -4   3     3169.23     3339.53    147.06 o
  12  -4   3     1265.74     1333.79    109.97 o
 -10  -3   3       40.22       32.16     45.28 o
  -9  -3   3      658.52      560.20     71.12 o
  -8  -3   3     1691.59     1624.51     93.13 o
  -7  -3   3     6506.47     6307.43    149.46 o
  -6  -3   3     5727.62     5479.09     91.45 o
  -5  -3   3     3051.21     2950.79     57.37 o
  -4  -3   3      109.79      107.84     13.59 o
  -3  -3   3       20.82       35.77      9.44 o
  -2  -3   3     3830.96     3862.90     69.49 o
  -1  -3   3     5517.74     5389.37     74.01 o
   0  -3   3    16971.25    17713.37    490.90 o
   1  -3   3    25506.21    25665.42    484.43 o
   2  -3   3    25482.59    26078.04    265.30 o
   3  -3   3     5311.06     5302.23     69.75 o
   4  -3   3      191.61      241.68     14.27 o
   5  -3   3     2073.44     2011.01     40.38 o
   6  -3   3     3319.93     3387.42     60.44 o
   7  -3   3     2428.69     2410.37     53.08 o
   8  -3   3     4729.12     4794.11     92.85 o
   9  -3   3     5961.16     5970.08    145.71 o
  10  -3   3     1729.74     1861.26    116.05 o
  11  -3   3      105.39      167.42     54.71 o
  12  -3   3       35.72       35.37     47.84 o
 -11  -2   3     2919.19     3101.50    232.19 o
 -10  -2   3     2562.68     2619.22    128.49 o
  -9  -2   3     1808.74     1709.80    103.36 o
  -8  -2   3      807.45      711.01     67.31 o
  -7  -2   3      220.79      194.28     27.85 o
  -6  -2   3     2289.57     2315.27     58.82 o
  -5  -2   3    14185.63    13792.32    233.75 o
  -4  -2   3    19477.48    19471.97    233.93 o
  -3  -2   3    17341.47    17347.95    205.25 o
  -2  -2   3    15877.87    16645.21    191.61 o
  -1  -2   3     6431.90     6730.15     89.08 o
   0  -2   3     2978.89     3273.16     80.22 o
   1  -2   3      477.93      556.64     28.45 o
   2  -2   3     9758.85    10056.73    105.34 o
   3  -2   3    31247.74    32009.12    273.14 o
   4  -2   3    27800.07    28273.29    323.97 o
   5  -2   3    13145.76    12757.35    159.81 o
   6  -2   3     6254.79     6352.08     94.12 o
   7  -2   3       71.85       76.12     15.77 o
   8  -2   3       27.78       35.44     18.08 o
   9  -2   3      818.19      863.50     49.38 o
  10  -2   3     2118.76     2091.44     72.50 o
  11  -2   3     3670.85     3802.66    157.65 o
  12  -2   3     3725.00     3631.99    162.74 o
 -11  -1   3      210.73      316.95     67.41 o
 -10  -1   3       86.91       99.54     48.06 o
  -9  -1   3     2196.50     2111.75    120.32 o
  -8  -1   3     3809.71     3805.55    111.76 o
  -7  -1   3     6136.18     6167.46    125.64 o
  -6  -1   3     3617.90     3694.69     77.02 o
  -5  -1   3     3672.58     3679.17     71.98 o
  -4  -1   3      456.96      505.78     24.95 o
  -3  -1   3     1283.01     1157.44     30.46 o
  -2  -1   3    14386.63    14772.34    172.06 o
  -1  -1   3    17322.37    17861.86    185.85 o
   0  -1   3    25027.94    25902.08    484.57 o
   1  -1   3    13614.04    14055.37    184.75 o
   2  -1   3     3195.82     3233.30     42.04 o
   3  -1   3     4742.24     4787.13     57.83 o
   4  -1   3        4.14        2.83      7.56 o
   5  -1   3     4305.12     4632.10    111.88 o
   6  -1   3     4087.28     4072.01     76.25 o
   7  -1   3     2695.56     2632.14     62.40 o
   8  -1   3     1866.46     1808.42     61.78 o
   9  -1   3     1053.04     1146.43    111.65 o
  10  -1   3      323.53      282.20     35.73 o
  11  -1   3       92.56      122.51     40.63 o
  12  -1   3      142.63      144.67     74.58 o
 -11   0   3     2701.57     2826.05    141.83 o
 -10   0   3     3116.76     3116.05    223.73 o
  -9   0   3     1615.22     1604.34    118.75 o
  -8   0   3      429.34      430.55     45.12 o
  -7   0   3      266.53      247.65     30.43 o
  -6   0   3     1213.00     1209.57     43.52 o
  -5   0   3     4454.14     4016.32     76.11 o
  -4   0   3    14125.77    14035.38    192.81 o
  -3   0   3    71005.26    73998.16   1101.48 o
  -2   0   3    26844.98    26954.63    335.46 o
  -1   0   3     8158.54     8311.24     96.85 o
   0   0   3     6342.17     6676.07     85.20 o
   1   0   3     5048.98     5429.11     74.43 o
   2   0   3    21499.73    22356.59    214.08 o
   3   0   3    14204.27    14536.41    154.41 o
   4   0   3    13711.01    14063.15    144.51 o
   5   0   3    12249.76    12213.57    263.43 o
   6   0   3     8775.60     8502.56    152.07 o
   7   0   3     1511.50     1518.92     46.73 o
   8   0   3      287.63      260.95     29.49 o
   9   0   3      998.89     1064.37    118.99 o
  10   0   3     1320.43     1349.17     78.29 o
  11   0   3     2006.78     2254.75    123.35 o
  12   0   3     4946.83     4964.64    153.85 o
 -11   1   3        7.25        4.28     47.29 o
 -10   1   3     1736.22     2027.39     96.13 o
  -9   1   3     6773.06     7022.90    173.15 o
  -8   1   3    11460.54    11060.61    227.95 o
  -7   1   3    12179.13    11733.59    202.62 o
  -6   1   3     8417.22     8693.57    172.88 o
  -5   1   3     4073.40     3961.04     75.62 o
  -4   1   3      741.47      748.02     32.44 o
  -3   1   3     1274.10     1317.78     33.52 o
  -2   1   3    10114.54    10304.17    138.36 o
  -1   1   3    25946.81    25636.07    323.72 o
   0   1   3    26007.65    26690.75    273.45 o
   1   1   3     9314.73     9546.41    127.36 o
   2   1   3     1949.40     2169.06     32.30 o
   3   1   3     8975.58     9887.20    109.88 o
   4   1   3      148.05      168.21     12.07 o
   5   1   3     1079.58     1366.21     36.90 o
   6   1   3     5661.98     5987.71     90.88 o
   7   1   3     6349.24     6439.49    217.01 o
   8   1   3    10042.97     9716.60    199.25 o
   9   1   3     3275.86     3183.82    102.83 o
  10   1   3     2102.96     2104.81     90.46 o
  11   1   3      723.75      771.64     68.19 o
  12   1   3       87.99       75.77     43.99 o
 -11   2   3     2891.45     3051.22    124.77 o
 -10   2   3     4912.91     4983.53    146.40 o
  -9   2   3     1386.26     1422.86     80.86 o
  -8   2   3     1683.35     1730.99     78.01 o
  -7   2   3      970.11      918.92    106.10 o
  -6   2   3     5845.86     5582.81    102.94 o
  -5   2   3     6530.75     6489.38    150.42 o
  -4   2   3     2980.56     2921.61     85.90 o
  -3   2   3     8660.49     8435.33    266.67 o
  -2   2   3     7245.77     7288.48    159.37 o
  -1   2   3     6560.39     6863.60     77.28 o
   0   2   3     5323.07     5559.79    111.63 o
   1   2   3     2265.13     2382.79     35.08 o
   2   2   3     4868.29     5219.79     62.50 o
   3   2   3     6011.84     6258.48     70.90 o
   4   2   3     4232.86     4292.83     55.47 o
   5   2   3     5707.14     5569.29     71.66 o
   6   2   3     5986.07     5714.67     88.66 o
   7   2   3     7656.91     7183.21    109.70 o
   8   2   3     4768.44     4669.11    104.25 o
   9   2   3      146.42      139.70     34.62 o
  10   2   3     3360.57     3269.52    134.37 o
  11   2   3     4475.67     4429.54    138.60 o
  12   2   3     4149.07     4375.01    207.57 o
 -11   3   3        3.19       29.35     38.96 o
 -10   3   3      666.28      633.69     62.84 o
  -9   3   3     4020.13     4058.26    171.17 o
  -8   3   3     6942.92     6659.58    186.81 o
  -7   3   3    13000.08    12781.01    247.54 o
  -6   3   3    13602.45    13143.59    194.78 o
  -5   3   3     4023.37     3981.18     77.08 o
  -4   3   3     5226.14     5380.77     82.65 o
  -3   3   3      113.49      165.57     15.80 o
  -2   3   3      568.68      644.65     31.01 o
  -1   3   3     8617.77     9012.49    193.46 o
   0   3   3     6034.55     6291.13     88.16 o
   1   3   3    51309.11    52726.23    506.46 o
   2   3   3    12812.51    13459.06    148.81 o
   3   3   3     5496.44     5653.07     63.25 o
   4   3   3       23.82       17.04      9.59 o
   5   3   3      448.87      469.85     22.74 o
   6   3   3     6467.68     6628.03     99.80 o
   7   3   3     8189.06     8001.29    119.86 o
   8   3   3     8560.81     8200.63    163.91 o
   9   3   3    13103.60    12887.69    222.06 o
  10   3   3     7497.41     7715.80    207.20 o
  11   3   3     1462.88     1459.22     87.56 o
  12   3   3       12.74       76.90     44.57 o
 -11   4   3     3535.31     3567.79    131.11 o
 -10   4   3     2664.48     2625.49    107.42 o
  -9   4   3     2356.61     2285.75     95.54 o
  -8   4   3     1253.98     1272.10     72.28 o
  -7   4   3      474.65      585.16     49.07 o
  -6   4   3      257.99      239.89     46.21 o
  -5   4   3     4291.03     4249.23     81.36 o
  -4   4   3     8302.74     8466.26    128.61 o
  -3   4   3     2555.32     2569.12     51.21 o
  -2   4   3     3962.83     4055.70     63.76 o
  -1   4   3     6094.72     6406.81     90.59 o
   0   4   3      181.02      189.88     12.90 o
   1   4   3      844.20      944.32     25.64 o
   2   4   3     8597.59     8751.05    102.05 o
   3   4   3    17637.98    17396.12    230.37 o
   4   4   3    10712.28    10002.63    112.06 o
   5   4   3    13445.52    13624.37    141.36 o
   6   4   3     5074.85     4918.93     89.52 o
   7   4   3     4818.55     4760.01     92.37 o
   8   4   3       80.61       78.23     25.48 o
   9   4   3       35.88       68.24     27.34 o
  10   4   3     1117.68     1283.58    106.42 o
  11   4   3     2549.18     2598.72    108.41 o
  12   4   3     2467.58     2636.87    117.33 o
 -11   5   3       44.41       70.43     42.46 o
 -10   5   3      278.53      241.33     67.75 o
  -9   5   3      147.29      144.24     38.60 o
  -8   5   3     5411.13     5560.55    144.71 o
  -7   5   3     5715.33     5676.82    139.49 o
  -6   5   3     4615.07     4646.60    143.49 o
  -5   5   3     3519.62     3553.55    100.57 o
  -4   5   3     1573.25     1638.55     39.73 o
  -3   5   3     1798.23     2167.61     43.11 o
  -2   5   3     1309.34     1368.51     37.19 o
  -1   5   3     1363.52     1428.12     28.39 o
   0   5   3    14472.59    15068.47    165.87 o
   1   5   3    22004.32    21507.64    365.58 o
   2   5   3    29531.87    29476.66    335.20 o
   3   5   3    18032.27    18328.37    189.70 o
   4   5   3     7529.19     7466.54     95.72 o
   5   5   3      415.80      447.43     30.18 o
   6   5   3     3082.58     3047.99     61.33 o
   7   5   3     3611.49     3650.20     79.32 o
   8   5   3     6682.73     6608.26    134.23 o
   9   5   3     6045.28     5916.91    164.90 o
  10   5   3     4843.13     5056.84    125.80 o
  11   5   3     1265.54     1162.13     96.50 o
 -11   6   3     4002.63     3957.05    176.91 o
 -10   6   3     3380.45     3392.06    138.65 o
  -9   6   3     2058.87     1919.12    131.72 o
  -8   6   3     4434.76     4370.37    105.02 o
  -7   6   3     1957.94     1903.00    102.21 o
  -6   6   3      301.14      286.88     27.07 o
  -5   6   3     2933.11     2955.93     59.37 o
  -4   6   3    16055.26    16019.33    239.19 o
  -3   6   3    15920.17    15740.03    193.38 o
  -2   6   3    15009.69    14539.73    197.10 o
  -1   6   3     2139.47     2016.92     45.64 o
   0   6   3     5138.42     5302.49     77.51 o
   1   6   3       11.25       35.08     10.57 o
   2   6   3     1323.71     1249.34     31.05 o
   3   6   3    25379.80    26331.08    282.72 o
   4   6   3    20687.58    20186.35    260.10 o
   5   6   3    17476.78    16859.89    182.39 o
   6   6   3     7330.43     7265.85    111.93 o
   7   6   3      964.49      928.70     51.74 o
   8   6   3      262.05      262.80     33.90 o
   9   6   3     1006.18      948.63     76.31 o
  10   6   3     1703.90     1879.23     82.38 o
  11   6   3     2801.28     2981.20    119.65 o
 -11   7   3       51.05      181.85     62.46 o
 -10   7   3      329.27      442.38     57.82 o
  -9   7   3     1116.17     1187.49     63.91 o
  -8   7   3      930.35      919.34     63.92 o
  -7   7   3     1542.42     1543.96    103.87 o
  -6   7   3     3092.76     2908.34     68.49 o
  -5   7   3     6545.54     6462.03    109.57 o
  -4   7   3     1870.25     1823.09     43.54 o
  -3   7   3       71.03      104.37     14.57 o
  -2   7   3     6929.07     7277.02    105.49 o
  -1   7   3    15485.02    15486.09    173.50 o
   0   7   3     9806.90     9884.68    150.54 o
   1   7   3    11632.84    11507.09    145.25 o
   2   7   3    11460.06    11293.01    178.05 o
   3   7   3     8987.54     9003.51    111.99 o
   4   7   3     4640.99     4797.21     72.14 o
   5   7   3       61.76       65.50     15.16 o
   6   7   3      660.04      662.26     60.69 o
   7   7   3     4194.03     4234.23     99.36 o
   8   7   3     1361.47     1435.95     66.15 o
   9   7   3     1277.51     1293.37     67.34 o
  10   7   3      954.31      924.22     72.99 o
  11   7   3     1132.62     1152.23     84.47 o
 -10   8   3     3438.04     3537.35    159.56 o
  -9   8   3     3175.26     2969.62    114.44 o
  -8   8   3      754.98      794.74     51.10 o
  -7   8   3      666.34      688.00     61.26 o
  -6   8   3      142.45      118.77     22.14 o
  -5   8   3     3167.26     3034.04     72.14 o
  -4   8   3    10414.09    10355.33    141.23 o
  -3   8   3    17650.44    17342.40    346.06 o
  -2   8   3    32745.90    32045.03    371.30 o
  -1   8   3    15645.21    15856.62    179.42 o
   0   8   3     1745.69     1712.76     38.91 o
   1   8   3      118.05      146.26     15.48 o
   2   8   3     3977.12     4114.54     68.04 o
   3   8   3     3476.02     3499.19     57.74 o
   4   8   3     8430.05     8504.49    111.87 o
   5   8   3     7820.13     7869.08    114.52 o
   6   8   3     3967.06     4058.47     85.24 o
   7   8   3      560.09      560.83     42.22 o
   8   8   3      278.81      300.01     52.49 o
   9   8   3     1133.83     1033.68     73.07 o
  10   8   3     1452.06     1498.19    125.65 o
 -10   9   3      302.16      345.81     71.06 o
  -9   9   3     2813.18     2868.33    139.43 o
  -8   9   3     6562.29     6128.77    243.34 o
  -7   9   3     7294.09     7454.30    181.55 o
  -6   9   3     6261.89     6018.12    119.39 o
  -5   9   3     4314.82     4169.02     82.95 o
  -4   9   3     1097.31      997.76     36.57 o
  -3   9   3      972.65     1006.00     35.33 o
  -2   9   3     1880.70     2006.32     41.60 o
  -1   9   3    10031.33    10208.24    125.02 o
   0   9   3    18049.11    18039.27    220.05 o
   1   9   3     9252.44     9085.69    123.81 o
   2   9   3     6646.52     6703.06     90.90 o
   3   9   3      385.67      394.80     23.83 o
   4   9   3       35.13       19.80     12.24 o
   5   9   3      147.25      141.64     22.16 o
   6   9   3     1308.27     1362.38     52.22 o
   7   9   3     3503.79     3660.33    113.41 o
   8   9   3     1886.93     1709.91     85.16 o
   9   9   3     3969.90     3937.02    127.72 o
  10   9   3     3006.92     3172.70    126.24 o
 -10  10   3     2984.12     3092.37    180.68 o
  -9  10   3     3608.31     3885.18    431.70 o
  -8  10   3     1437.30     1327.86    184.14 o
  -7  10   3       33.16      -12.89     37.21 o
  -6  10   3     1332.60     1283.93    107.47 o
  -5  10   3     4229.04     4259.83     98.98 o
  -4  10   3     3366.78     3426.89     83.48 o
  -3  10   3     6201.73     6157.15     88.93 o
  -2  10   3     8243.40     8202.88    108.11 o
  -1  10   3     6016.12     6010.20     85.02 o
   0  10   3     1660.42     1652.94     41.89 o
   1  10   3      210.14      236.27     25.77 o
   2  10   3      317.73      351.86     21.49 o
   3  10   3     1978.77     1974.43     44.90 o
   4  10   3     2785.61     2750.75     58.42 o
   5  10   3      849.12      805.99     45.86 o
   6  10   3     3863.63     3876.81     98.94 o
   7  10   3     2631.11     2400.47    109.31 o
   8  10   3     1158.08     1215.03     76.80 o
   9  10   3       21.28      -24.36     35.35 o
  10  10   3      284.03      242.18     99.95 o
  -9  11   3     1592.92     1736.57    126.80 o
  -8  11   3     4219.58     4171.99    165.54 o
  -7  11   3     7904.59     8361.73    241.88 o
  -6  11   3     9101.89     9166.75    321.37 o
  -5  11   3     5350.11     5413.55    172.01 o
  -4  11   3     1696.59     1756.88     53.45 o
  -3  11   3      430.87      410.07     26.74 o
  -2  11   3      845.31      835.09     35.34 o
  -1  11   3      920.53      930.16     47.36 o
   0  11   3     3370.69     3536.81     66.61 o
   1  11   3     8591.86     8632.18    113.54 o
   2  11   3     5379.52     5486.42     90.63 o
   3  11   3     2321.29     2396.20     73.18 o
   4  11   3      101.39      155.57     33.07 o
   5  11   3       74.90      100.54     26.23 o
   6  11   3      969.85      938.77     62.45 o
   7  11   3     3078.26     3277.07    108.18 o
   8  11   3     5539.20     5305.29    149.50 o
   9  11   3     4828.50     4857.63    206.97 o
  -9  12   3     1937.39     1983.19    229.50 o
  -8  12   3     1663.78     1549.42    113.89 o
  -7  12   3      301.74      308.30     60.53 o
  -6  12   3      497.00      545.94     67.06 o
  -5  12   3     2866.52     2913.07     87.42 o
  -4  12   3     2363.49     2307.71     76.33 o
  -3  12   3     5112.69     5246.62     98.96 o
  -2  12   3     4493.17     4376.66     87.37 o
  -1  12   3     1916.93     1900.75     55.55 o
   0  12   3       93.52      119.72     22.29 o
   1  12   3        8.25       21.08     15.48 o
   2  12   3      878.77      835.28     39.35 o
   3  12   3     3717.74     3532.31     87.57 o
   4  12   3     5311.88     5390.84    164.91 o
   5  12   3     3785.05     3933.39    106.31 o
   6  12   3     3201.93     3286.08    139.55 o
   7  12   3     1578.63     1639.32     83.64 o
   8  12   3     1849.57     1921.04    159.40 o
  -8  13   3      469.74      418.90     72.30 o
  -7  13   3     1875.76     1890.29    128.78 o
  -6  13   3     3751.16     3773.47    122.74 o
  -5  13   3     3447.09     3509.76    114.78 o
  -4  13   3     3121.26     3160.92     90.96 o
  -3  13   3      209.55      206.50     31.36 o
  -2  13   3      133.39      121.09     23.06 o
  -1  13   3      462.29      476.45     39.24 o
   0  13   3      713.28      744.85     38.36 o
   1  13   3     4027.12     4086.31     87.49 o
   2  13   3     7037.69     7127.81    123.92 o
   3  13   3     6471.84     6419.34    153.59 o
   4  13   3     1910.24     2009.71     70.02 o
   5  13   3      966.69      913.96     59.84 o
   6  13   3      317.95      367.92     58.45 o
   7  13   3     1603.32     1712.51     85.27 o
  -7  14   3      334.51      300.42     64.45 o
  -6  14   3        2.90      -51.05     61.12 o
  -5  14   3     1185.71     1214.07    130.70 o
  -4  14   3     3338.80     3100.25    113.58 o
  -3  14   3     5182.45     5046.51    139.14 o
  -2  14   3     3887.37     3897.01    119.64 o
  -1  14   3     3278.25     3279.91     86.34 o
   0  14   3      932.01      923.85     49.16 o
   1  14   3        6.76        8.23     18.43 o
   2  14   3      497.43      452.50     39.28 o
   3  14   3     1926.74     2098.79     68.10 o
   4  14   3     4531.90     4775.03    152.53 o
   5  14   3     7976.80     8004.22    178.63 o
   6  14   3     6583.41     6765.08    164.55 o
  -6  15   3     1302.24     1024.14     94.31 o
  -5  15   3     1083.84     1250.92    110.33 o
  -4  15   3     1461.16     1486.20    107.36 o
  -3  15   3      398.96      470.96     54.68 o
  -2  15   3       53.98       51.36     22.11 o
  -1  15   3     1142.12     1100.81     56.87 o
   0  15   3     4676.65     4704.77    180.70 o
   1  15   3     5217.97     5429.40    154.18 o
   2  15   3     4679.46     4798.56    140.57 o
   3  15   3     3035.62     3155.13    138.48 o
   4  15   3     2043.70     1888.50    353.67 o
   5  15   3      420.17      467.49     73.10 o
  -5  16   3      325.65      356.34     68.69 o
  -4  16   3     3047.20     2971.04    192.59 o
  -3  16   3     5753.16     6091.04    200.60 o
  -2  16   3     7700.86     8231.97    240.57 o
  -1  16   3     5168.25     5408.23    153.33 o
   0  16   3     2317.59     2543.65    153.93 o
   1  16   3      360.85      370.83     51.67 o
   2  16   3       14.03      -24.77     41.88 o
   3  16   3     1810.88     1757.42    132.24 o
   4  16   3     2105.40     2085.82    174.53 o
  -2  17   3        3.83      -43.58     44.19 o
  -1  17   3     1390.05     1285.49    103.96 o
   0  17   3     4357.50     4382.60    171.23 o
   1  17   3     4558.97     4840.33    180.69 o
  -1 -14   4     3972.21     3845.69    100.04 o
   0 -14   4     2797.19     2758.05    112.41 o
   1 -14   4     2521.77     2638.89     88.86 o
   2 -14   4      663.93      661.44     50.59 o
   3 -14   4      294.30      282.89     48.40 o
   4 -14   4      162.71      187.53     35.25 o
   5 -14   4     2023.32     1892.88    141.47 o
  -3 -13   4     1892.51     1860.46     87.23 o
  -2 -13   4     1638.37     1666.77     67.36 o
  -1 -13   4      333.94      398.92     36.54 o
   0 -13   4      290.08      294.77     32.16 o
   1 -13   4     1158.56     1247.92     53.71 o
   2 -13   4     1858.32     1884.85     71.57 o
   3 -13   4     5242.51     5017.31    172.19 o
   4 -13   4     4392.01     4443.96    120.78 o
   5 -13   4     3225.22     3514.44    109.32 o
   6 -13   4     1490.97     1513.92    100.01 o
  -4 -12   4      147.66      113.09     37.34 o
  -3 -12   4      500.39      535.45     42.62 o
  -2 -12   4     3430.91     3547.62     90.62 o
  -1 -12   4     6156.97     6060.49    123.05 o
   0 -12   4     7652.49     7665.83    142.44 o
   1 -12   4     7862.51     7959.35    145.22 o
   2 -12   4     2970.59     2858.06     83.12 o
   3 -12   4      429.40      433.75     38.14 o
   4 -12   4        6.68        7.02     22.14 o
   5 -12   4      830.69      910.36     57.81 o
   6 -12   4     2031.98     1848.10     97.45 o
   7 -12   4     3437.77     3385.96    138.86 o
   8 -12   4     4357.02     4218.95    164.66 o
  -5 -11   4     3370.08     3497.98    118.07 o
  -4 -11   4     6406.89     6566.92    162.67 o
  -3 -11   4     5527.95     5623.35    121.07 o
  -2 -11   4     3542.18     3427.28     89.72 o
  -1 -11   4       22.36       23.71     18.03 o
   0 -11   4      129.62      120.44     21.56 o
   1 -11   4     3413.24     3503.18    115.75 o
   2 -11   4     6328.19     6415.76    119.27 o
   3 -11   4     7120.85     6856.59    126.30 o
   4 -11   4     1828.08     1803.22     67.41 o
   5 -11   4      976.42     1015.31     94.67 o
   6 -11   4      480.43      485.13     44.99 o
   7 -11   4       27.54       24.88     36.38 o
   8 -11   4      520.51      626.27     73.23 o
   9 -11   4      984.21     1106.13     96.75 o
  -6 -10   4      721.89      710.53     65.01 o
  -5 -10   4      226.75      201.49     41.80 o
  -4 -10   4      186.91      168.01     29.44 o
  -3 -10   4     1399.77     1451.65     73.66 o
  -2 -10   4     1548.79     1507.65     53.16 o
  -1 -10   4     4724.73     4857.03     97.67 o
   0 -10   4     6094.74     6063.39    111.65 o
   1 -10   4     6572.66     6337.45    114.05 o
   2 -10   4     6385.92     6205.40    112.32 o
   3 -10   4      520.60      536.73     31.90 o
   4 -10   4       66.76       84.46     19.52 o
   5 -10   4      118.68      115.73     26.02 o
   6 -10   4      958.64      749.74    128.09 o
   7 -10   4     4206.00     4244.68    195.67 o
   8 -10   4     1467.58     1369.04     96.85 o
   9 -10   4     2566.95     2660.70    131.77 o
  -7  -9   4      283.93      257.93     62.61 o
  -6  -9   4     2781.10     2801.43    106.31 o
  -5  -9   4     6945.66     7121.68    171.27 o
  -4  -9   4     9847.17     9703.89    198.42 o
  -3  -9   4     6148.01     6380.19    125.01 o
  -2  -9   4     2951.09     2911.61     71.24 o
  -1  -9   4     1600.88     1566.63     47.64 o
   0  -9   4      773.37      790.77     33.38 o
   1  -9   4       70.08       80.08     14.68 o
   2  -9   4     2919.65     2876.44     62.75 o
   3  -9   4     5882.97     5809.60    104.34 o
   4  -9   4     7667.25     7579.48    131.64 o
   5  -9   4     2779.33     2781.37     69.03 o
   6  -9   4      342.03      365.05     33.62 o
   7  -9   4       45.23       23.03     22.87 o
   8  -9   4      323.77      318.08     42.20 o
   9  -9   4      979.18     1032.61     89.70 o
  10  -9   4     2454.57     2554.08    188.37 o
  -8  -8   4     3036.29     3156.64    152.89 o
  -7  -8   4     3092.34     3009.20    114.44 o
  -6  -8   4     3473.89     3419.40    114.44 o
  -5  -8   4      802.58      803.41     50.11 o
  -4  -8   4      158.29      190.83     33.00 o
  -3  -8   4     1107.42     1122.42     46.40 o
  -2  -8   4     4684.47     4671.54     92.81 o
  -1  -8   4     1637.12     1531.09     43.97 o
   0  -8   4     3327.37     3242.03     65.09 o
   1  -8   4     1719.54     1706.78     42.28 o
   2  -8   4     1806.33     1859.22     44.75 o
   3  -8   4      341.84      392.35     57.59 o
   4  -8   4      243.20      256.57     20.93 o
   5  -8   4     2146.61     2080.95     52.00 o
   6  -8   4     7377.60     7336.85    120.74 o
   7  -8   4     5603.18     5669.38    120.69 o
   8  -8   4     1838.22     1762.22     77.07 o
   9  -8   4     2130.70     2160.28    199.90 o
  10  -8   4     3187.36     3475.15    212.20 o
  11  -8   4      692.62      615.84    111.48 o
  -8  -7   4        4.96       82.27     66.89 o
  -7  -7   4      191.17      221.76     43.51 o
  -6  -7   4      550.62      547.13     51.05 o
  -5  -7   4     3635.31     3704.77     94.08 o
  -4  -7   4     5575.02     5627.66    115.20 o
  -3  -7   4     6166.14     5971.13    113.33 o
  -2  -7   4     9226.84     9157.34    150.89 o
  -1  -7   4     1793.78     1808.43     45.03 o
   0  -7   4      153.67      143.82     12.29 o
   1  -7   4      198.06      207.11     14.00 o
   2  -7   4      803.78      801.25     27.51 o
   3  -7   4     3324.97     3435.83     54.80 o
   4  -7   4     8609.82     8848.77    143.62 o
   5  -7   4    13018.22    13028.90    202.44 o
   6  -7   4     7052.06     6981.84    179.40 o
   7  -7   4      482.29      478.27     45.11 o
   8  -7   4      186.61      192.76     46.88 o
   9  -7   4     1092.24     1101.29     67.76 o
  10  -7   4     1844.08     1647.62    158.38 o
  11  -7   4     3247.67     3610.47    226.04 o
  -9  -6   4     4836.79     5012.32    314.07 o
  -8  -6   4     4395.34     4351.71    137.94 o
  -7  -6   4     3839.67     3660.40     91.39 o
  -6  -6   4     2120.40     2058.15     68.14 o
  -5  -6   4     2463.69     2471.32     73.70 o
  -4  -6   4     2158.98     2170.11     63.28 o
  -3  -6   4      918.31      929.13     40.84 o
  -2  -6   4     2472.81     2435.19     61.81 o
  -1  -6   4     7920.67     7541.59    106.45 o
   0  -6   4     8188.06     8332.46    111.89 o
   1  -6   4    10811.09    11176.47    143.40 o
   2  -6   4     2899.35     2947.12     48.65 o
   3  -6   4      366.94      366.33     18.46 o
   4  -6   4        0.78       10.58      9.12 o
   5  -6   4     1127.95     1098.64     31.71 o
   6  -6   4     6720.81     6568.90    110.16 o
   7  -6   4    12278.10    12379.61    185.64 o
   8  -6   4    10915.46    10492.33    186.32 o
   9  -6   4     6364.01     6470.96    136.03 o
  10  -6   4     1662.66     1769.10    115.78 o
  11  -6   4       98.19      -10.76     64.58 o
  -9  -5   4      467.48      463.26     59.83 o
  -8  -5   4       15.14       11.57     32.48 o
  -7  -5   4        5.91       10.80     24.68 o
  -6  -5   4     1377.93     1347.56     86.23 o
  -5  -5   4     2105.06     2138.69     53.49 o
  -4  -5   4      996.66     1033.04     68.83 o
  -3  -5   4     3035.53     3069.22     68.65 o
  -2  -5   4     3167.42     3146.95     56.04 o
  -1  -5   4     3634.88     3682.92     57.58 o
   0  -5   4        4.98       14.27      5.59 o
   1  -5   4     1321.95     1350.68     54.04 o
   2  -5   4     8724.43     9002.96    107.72 o
   3  -5   4     9582.74     9609.20    117.60 o
   4  -5   4    14172.78    14094.29    169.98 o
   5  -5   4     8369.46     8278.37    124.29 o
   6  -5   4    11486.66    11255.03    174.07 o
   7  -5   4     3784.98     3742.77     78.07 o
   8  -5   4       16.67       20.55     20.78 o
   9  -5   4      606.95      608.58     66.92 o
  10  -5   4     2549.40     2734.82    125.01 o
  11  -5   4     1851.00     1885.43    188.37 o
  12  -5   4      957.45     1209.17    215.28 o
 -10  -4   4      204.05      160.68     51.91 o
  -9  -4   4      554.14      528.57    109.18 o
  -8  -4   4     3259.09     3170.05    122.23 o
  -7  -4   4     4151.38     4105.98    119.15 o
  -6  -4   4     4328.45     4053.85     94.06 o
  -5  -4   4     3160.05     2929.41     64.25 o
  -4  -4   4     3185.61     3193.34     61.50 o
  -3  -4   4     1825.00     1811.89     49.14 o
  -2  -4   4     1859.28     1806.23     38.13 o
  -1  -4   4    16513.27    16546.95    209.06 o
   0  -4   4    22167.70    22024.95    588.16 o
   1  -4   4    24534.06    24533.33    473.35 o
   2  -4   4    21866.80    22085.56    426.11 o
   3  -4   4     6456.66     6782.46     78.39 o
   4  -4   4       85.75       80.93     11.90 o
   5  -4   4     1207.95     1246.46     32.78 o
   6  -4   4     4406.07     4426.38     71.70 o
   7  -4   4     7964.85     7830.78    114.78 o
   8  -4   4    14454.62    14569.20    237.79 o
   9  -4   4     5584.47     5743.74    124.24 o
  10  -4   4     1458.88     1473.45     76.37 o
  11  -4   4       24.62      -20.43     42.13 o
  12  -4   4      862.48      998.96    179.52 o
 -10  -3   4     2908.98     3108.48    263.33 o
  -9  -3   4     2241.06     2272.64    114.27 o
  -8  -3   4     1096.88      947.75     75.28 o
  -7  -3   4        6.78       41.94     25.43 o
  -6  -3   4     2533.01     2599.87     71.97 o
  -5  -3   4     9923.44     9883.07    135.52 o
  -4  -3   4     8640.60     8342.92    112.92 o
  -3  -3   4    10378.66    10329.97    128.30 o
  -2  -3   4     7002.23     6892.85     98.89 o
  -1  -3   4     3323.31     3363.61     56.20 o
   0  -3   4      540.73      599.69     43.06 o
   1  -3   4     8176.56     8697.88    239.11 o
   2  -3   4    19908.39    20386.55    314.22 o
   3  -3   4    19015.11    19356.07    187.65 o
   4  -3   4    13844.48    13885.48    184.66 o
   5  -3   4     3737.17     3538.10     59.87 o
   6  -3   4     1995.39     2066.76     44.41 o
   7  -3   4     3232.10     3339.66     68.51 o
   8  -3   4      298.35      293.30     26.31 o
   9  -3   4     1065.52     1149.32     76.68 o
  10  -3   4     2178.44     2389.15     90.14 o
  11  -3   4     2127.09     2181.31    120.94 o
  12  -3   4     3169.39     3334.18    158.10 o
 -10  -2   4       23.91      -23.48     41.54 o
  -9  -2   4      309.56      440.19     62.03 o
  -8  -2   4      968.51      940.06     76.41 o
  -7  -2   4     7253.39     6972.60    238.30 o
  -6  -2   4     7543.45     7383.27    123.50 o
  -5  -2   4     2965.05     2948.24     62.73 o
  -4  -2   4      453.88      550.49     26.68 o
  -3  -2   4     3060.80     3262.88     51.76 o
  -2  -2   4     3212.57     2976.72     57.91 o
  -1  -2   4     3542.85     3407.56     50.59 o
   0  -2   4    15536.93    15564.12    305.86 o
   1  -2   4    20154.64    19754.35    376.25 o
   2  -2   4    15831.23    16267.75    317.18 o
   3  -2   4    11873.53    12294.88    132.41 o
   4  -2   4       57.30       62.82      7.40 o
   5  -2   4       46.99       63.17     11.25 o
   6  -2   4     3099.79     3220.90     58.57 o
   7  -2   4     3468.05     3440.78     65.25 o
   8  -2   4     1732.92     1750.06     53.06 o
   9  -2   4     3183.27     3254.24     77.98 o
  10  -2   4     2998.57     3049.89    101.52 o
  11  -2   4      413.77      394.38     66.01 o
  12  -2   4       70.35        7.78     47.84 o
 -10  -1   4     2566.62     2454.78    131.53 o
  -9  -1   4     2258.65     2068.11    186.83 o
  -8  -1   4      772.42      812.55     72.55 o
  -7  -1   4        0.65        8.75     20.76 o
  -6  -1   4     3318.41     3291.17     86.93 o
  -5  -1   4    12585.38    12166.21    176.60 o
  -4  -1   4    17804.48    17164.35    230.44 o
  -3  -1   4    22123.22    21642.79    278.07 o
  -2  -1   4    19257.87    20502.09    285.16 o
  -1  -1   4    10253.48    10694.15    138.99 o
   0  -1   4     3275.92     3409.80    126.09 o
   1  -1   4      262.64      281.30     23.43 o
   2  -1   4     5913.69     6054.04     72.63 o
   3  -1   4    21321.85    21997.86    229.91 o
   4  -1   4    20903.62    21585.12    229.93 o
   5  -1   4    14246.04    14706.08    167.56 o
   6  -1   4     3086.15     3079.67     57.16 o
   7  -1   4      141.86      117.32     16.79 o
   8  -1   4      446.66      497.18     32.96 o
   9  -1   4     1338.23     1387.33     58.01 o
  10  -1   4     2674.87     2858.25     85.34 o
  11  -1   4     4602.86     4548.19    137.63 o
  12  -1   4     4751.43     4987.05    190.54 o
 -11   0   4      261.77      433.63    112.25 o
 -10   0   4      858.54      940.32     88.12 o
  -9   0   4     3144.34     3245.20    138.64 o
  -8   0   4     4598.35     4547.39    125.48 o
  -7   0   4     6343.64     6395.13    130.11 o
  -6   0   4     8199.58     8169.49    134.48 o
  -5   0   4     5015.04     4879.74     88.08 o
  -4   0   4      531.22      556.88     29.04 o
  -3   0   4     1432.81     1406.33     34.58 o
  -2   0   4     8556.99     8723.58    118.70 o
  -1   0   4    10417.14    10274.23    121.38 o
   0   0   4     3639.23     3605.63     57.35 o
   1   0   4     7539.03     7670.91     89.69 o
   2   0   4    17779.67    18673.99    179.89 o
   3   0   4     6287.51     6582.88     75.87 o
   4   0   4      688.27      865.93     25.97 o
   5   0   4      964.22      987.10     25.87 o
   6   0   4     2745.17     2583.67     56.56 o
   7   0   4     6638.49     6654.38    113.12 o
   8   0   4     4262.84     3982.29     93.66 o
   9   0   4     2057.55     2066.96    119.50 o
  10   0   4     2263.56     2224.52     91.12 o
  11   0   4     2528.88     2681.91    106.91 o
  12   0   4       49.86       34.32     49.74 o
 -11   1   4     3806.83     3884.06    168.49 o
 -10   1   4     4493.93     4503.16    172.87 o
  -9   1   4     2547.51     2240.35     92.96 o
  -8   1   4      643.87      627.41     52.88 o
  -7   1   4      235.18      293.72     32.34 o
  -6   1   4     1312.21     1205.17     46.71 o
  -5   1   4     2314.00     2208.06     65.27 o
  -4   1   4    15087.35    15303.89    209.50 o
  -3   1   4    11771.72    11363.07    173.99 o
  -2   1   4     7038.08     6666.08    117.50 o
  -1   1   4    13050.66    13387.60    155.94 o
   0   1   4     1608.64     1705.43     26.80 o
   1   1   4      197.00      246.75     16.18 o
   2   1   4     7009.85     7617.29     90.90 o
   3   1   4     2577.30     2533.83     39.23 o
   4   1   4     9226.89     9181.11    106.24 o
   5   1   4    13371.83    13399.49    149.50 o
   6   1   4    14712.47    14493.10    182.85 o
   7   1   4     4678.32     4667.77     80.11 o
   8   1   4      264.61      279.05     31.30 o
   9   1   4      243.59      219.33     36.48 o
  10   1   4     1734.63     1797.96    125.49 o
  11   1   4     2908.55     2962.03    111.37 o
  12   1   4     6570.45     6746.11    182.37 o
 -11   2   4       78.75       60.37     51.64 o
 -10   2   4     2713.83     2925.42    113.73 o
  -9   2   4     7572.62     7985.91    188.72 o
  -8   2   4    10211.07    10037.34    213.69 o
  -7   2   4     9404.13     9484.52    197.73 o
  -6   2   4     6342.06     6508.53    126.67 o
  -5   2   4     3755.07     3592.85     75.81 o
  -4   2   4     2244.29     2336.21     52.08 o
  -3   2   4       10.36       17.03     10.79 o
  -2   2   4     3274.82     3444.83     51.39 o
  -1   2   4    17017.33    17566.28    186.89 o
   0   2   4    25458.66    25702.23    625.33 o
   1   2   4    14789.12    14935.40    174.73 o
   2   2   4    19588.22    20116.45    227.27 o
   3   2   4      475.40      427.32     25.36 o
   4   2   4       23.22       37.68      9.12 o
   5   2   4     1237.17     1298.63     32.80 o
   6   2   4     5051.65     5082.71    117.04 o
   7   2   4    12862.32    12645.88    169.22 o
   8   2   4    16660.80    16205.51    259.56 o
   9   2   4     7610.70     7773.29    228.44 o
  10   2   4     3641.06     3454.35    114.50 o
  11   2   4     1217.15     1285.35    136.85 o
  12   2   4       68.20       11.00     39.83 o
 -11   3   4     1886.39     1859.26    176.83 o
 -10   3   4     5009.07     4907.10    147.65 o
  -9   3   4     2253.30     2215.94     93.62 o
  -8   3   4      161.42      253.79     39.60 o
  -7   3   4        4.14       33.73     26.58 o
  -6   3   4      223.88      204.28     26.84 o
  -5   3   4      653.16      685.18     34.37 o
  -4   3   4      742.57      687.37     35.13 o
  -3   3   4     1842.43     1841.95     39.42 o
  -2   3   4     9158.35     9264.25    106.53 o
  -1   3   4    14427.32    14602.75    160.94 o
   0   3   4     5955.85     6119.54     98.22 o
   1   3   4      497.75      508.58     19.30 o
   2   3   4     1258.42     1277.63     34.08 o
   3   3   4     4135.09     4067.57     55.41 o
   4   3   4     8155.03     8026.96     91.94 o
   5   3   4    13899.37    13738.61    149.23 o
   6   3   4     9892.14     9421.21    144.62 o
   7   3   4     8969.04     8787.00    128.02 o
   8   3   4     2508.28     2512.83     73.47 o
   9   3   4        5.46       24.79     26.09 o
  10   3   4      794.50      883.38     88.07 o
  11   3   4     4199.56     4091.49    133.59 o
  12   3   4     1885.59     2129.63    128.13 o
 -11   4   4       60.83       47.44     43.08 o
 -10   4   4      128.52       94.12     42.08 o
  -9   4   4     1017.36     1038.27     74.94 o
  -8   4   4     4142.38     4197.87    161.64 o
  -7   4   4     7147.57     7350.20    166.67 o
  -6   4   4     4521.52     4509.13    154.47 o
  -5   4   4     6684.04     6582.66    111.71 o
  -4   4   4      957.47      913.56     46.22 o
  -3   4   4       25.60        9.61     12.67 o
  -2   4   4      328.35      387.79     29.91 o
  -1   4   4     9548.20     9726.80    113.38 o
   0   4   4    22401.99    22295.64    292.15 o
   1   4   4    54635.04    54508.09    925.88 o
   2   4   4    36642.02    37613.68    392.38 o
   3   4   4     9644.04     9711.45    114.41 o
   4   4   4     1028.11     1003.86     26.90 o
   5   4   4       57.40       22.40     11.29 o
   6   4   4     4531.16     4586.10     67.02 o
   7   4   4     6069.66     5933.22    122.62 o
   8   4   4     8926.36     8765.82    161.30 o
   9   4   4    10593.41    10737.14    193.51 o
  10   4   4     4624.91     4670.61    135.94 o
  11   4   4     1212.39     1255.85    137.28 o
  12   4   4       87.55      107.14     45.92 o
 -11   5   4     2640.94     2658.30    117.89 o
 -10   5   4     3028.66     3052.23    118.08 o
  -9   5   4     1457.72     1479.93     86.16 o
  -8   5   4      814.68      786.44     62.03 o
  -7   5   4      621.77      615.84     77.56 o
  -6   5   4       77.49       86.87     27.22 o
  -5   5   4     4101.43     4053.26     72.92 o
  -4   5   4     9483.15     9467.27    157.04 o
  -3   5   4     5019.71     4793.13     81.57 o
  -2   5   4     7774.71     7382.88    154.90 o
  -1   5   4     2157.03     2122.58     40.06 o
   0   5   4      815.67      824.06     27.45 o
   1   5   4     2970.44     3231.65     50.37 o
   2   5   4     8637.53     8730.95    104.58 o
   3   5   4    10404.73    10110.09    120.47 o
   4   5   4    20198.32    19399.26    202.09 o
   5   5   4    16930.34    17004.70    229.10 o
   6   5   4     5111.42     4975.28     71.93 o
   7   5   4      696.95      723.23     42.67 o
   8   5   4       39.21       24.85     24.01 o
   9   5   4        9.41       20.36     25.75 o
  10   5   4     1341.78     1290.15     71.69 o
  11   5   4     2836.09     2828.99     98.93 o
  12   5   4     3071.23     3175.92    125.35 o
 -11   6   4      347.11      340.18     95.34 o
 -10   6   4       74.78       44.88     33.77 o
  -9   6   4       52.06       36.08     29.76 o
  -8   6   4      790.04      963.56     81.79 o
  -7   6   4     2420.97     2338.75     80.66 o
  -6   6   4    10419.52    10033.27    173.36 o
  -5   6   4     4733.00     4474.24     78.58 o
  -4   6   4     2675.33     2714.14     65.72 o
  -3   6   4     1250.95     1473.87     46.10 o
  -2   6   4     1440.83     1448.79     38.18 o
  -1   6   4    15831.18    16117.95    278.90 o
   0   6   4    19982.41    20327.04    222.02 o
   1   6   4    11360.23    10959.51    127.96 o
   2   6   4    15785.07    15296.07    199.76 o
   3   6   4    21665.01    21491.39    237.13 o
   4   6   4     7541.91     7734.29    100.21 o
   5   6   4       53.61       55.03     15.85 o
   6   6   4      110.27      119.50     24.88 o
   7   6   4     5073.99     5189.16    169.12 o
   8   6   4     5436.46     5342.48    143.88 o
   9   6   4     2813.75     2856.11    115.19 o
  10   6   4     4013.66     4179.09    113.49 o
  11   6   4      920.63      925.63     66.35 o
 -10   7   4     1907.35     2115.21    110.47 o
  -9   7   4     2728.42     2724.95     89.93 o
  -8   7   4     1817.07     1918.59     72.16 o
  -7   7   4        5.55       12.64     23.14 o
  -6   7   4      149.62      128.95     38.89 o
  -5   7   4     4943.15     5028.46    145.98 o
  -4   7   4    15417.14    15501.31    236.56 o
  -3   7   4    21791.24    21097.88    301.11 o
  -2   7   4    19667.27    19610.16    236.74 o
  -1   7   4     9829.27     9707.05    144.54 o
   0   7   4     5478.04     5554.52     80.98 o
   1   7   4      178.18      228.12     17.31 o
   2   7   4      977.78      954.98     30.31 o
   3   7   4     7013.83     6773.12     97.66 o
   4   7   4    15830.97    15459.41    180.12 o
   5   7   4    10957.11    10665.69    197.23 o
   6   7   4     1770.89     1737.73     48.06 o
   7   7   4     1435.48     1556.87    111.31 o
   8   7   4       41.84       58.37     30.87 o
   9   7   4     1895.40     1834.71     87.00 o
  10   7   4     2984.33     3286.86    138.51 o
  11   7   4     2013.95     1976.65    102.70 o
 -10   8   4      374.12      379.44     70.13 o
  -9   8   4     1012.29      964.49     74.02 o
  -8   8   4     2300.29     2282.26    129.28 o
  -7   8   4     3962.23     4089.10     99.77 o
  -6   8   4     6350.21     6385.21    129.50 o
  -5   8   4     6616.17     6564.43    113.48 o
  -4   8   4     2199.19     2188.20     50.81 o
  -3   8   4      501.57      494.13     25.45 o
  -2   8   4     4225.15     4348.40     71.54 o
  -1   8   4     7944.84     7877.48    100.95 o
   0   8   4     5976.54     5903.01     86.94 o
   1   8   4    11371.49    11184.47    239.14 o
   2   8   4     3065.73     2938.04     55.53 o
   3   8   4     2969.86     3028.33     61.89 o
   4   8   4     1208.09     1234.85     35.78 o
   5   8   4       67.85       46.90     14.72 o
   6   8   4     1883.28     1900.38     51.04 o
   7   8   4     2905.56     2863.12     81.88 o
   8   8   4     2935.14     3149.96     89.81 o
   9   8   4     1543.04     1482.24     72.15 o
  10   8   4      645.13      629.15     95.92 o
  11   8   4     1640.60     1796.90    118.73 o
 -10   9   4     4326.44     4328.30    178.86 o
  -9   9   4     4554.13     4570.80    217.97 o
  -8   9   4      749.53      733.00     68.75 o
  -7   9   4      107.12      126.52     29.45 o
  -6   9   4      705.48      815.06     47.17 o
  -5   9   4     1844.13     1909.71     56.48 o
  -4   9   4     8545.79     8378.09    133.39 o
  -3   9   4    15963.41    15991.60    204.08 o
  -2   9   4    15965.23    16210.93    188.02 o
  -1   9   4    12691.54    12040.41    145.06 o
   0   9   4     4744.97     4640.26     75.44 o
   1   9   4      189.71      189.43     17.53 o
   2   9   4       76.62       99.56     15.51 o
   3   9   4      764.04      758.45     29.85 o
   4   9   4     5516.12     5558.43     84.10 o
   5   9   4     5781.04     5742.96     87.66 o
   6   9   4     9768.87     9618.17    155.32 o
   7   9   4     4854.85     4983.31    113.91 o
   8   9   4      873.41      892.34     66.07 o
   9   9   4       23.83       26.33     34.96 o
  10   9   4     1816.02     1787.54    118.15 o
  -9  10   4     3579.55     3496.42    190.29 o
  -8  10   4    11190.10    10897.77    296.80 o
  -7  10   4     9643.32     9246.11    337.08 o
  -6  10   4     4321.39     4459.50    102.46 o
  -5  10   4     1475.98     1658.32     53.90 o
  -4  10   4     1700.97     1804.24     52.63 o
  -3  10   4      102.12       85.66     17.07 o
  -2  10   4      346.09      339.52     22.12 o
  -1  10   4      625.03      676.17     28.48 o
   0  10   4     4313.48     4313.08     74.05 o
   1  10   4     4118.66     4062.96     71.79 o
   2  10   4     2729.68     2885.87     59.20 o
   3  10   4      435.69      448.62     27.37 o
   4  10   4       71.06       78.51     18.06 o
   5  10   4        4.13        3.85     15.61 o
   6  10   4      271.10      307.75     40.62 o
   7  10   4     3119.05     3250.78    107.08 o
   8  10   4     5635.72     5594.01    151.38 o
   9  10   4     5826.58     6034.85    164.14 o
  10  10   4     2116.17     2135.72    108.57 o
  -9  11   4     2963.52     2763.24    144.82 o
  -8  11   4     1175.22     1120.41     97.53 o
  -7  11   4      276.18      272.78     55.32 o
  -6  11   4      165.23      303.44    135.70 o
  -5  11   4     2285.91     2104.90     67.64 o
  -4  11   4     1456.43     1428.33     94.20 o
  -3  11   4     1715.35     1641.85     46.79 o
  -2  11   4     2748.69     2689.93     54.39 o
  -1  11   4     5389.87     5402.23     89.00 o
   0  11   4     5228.00     5181.01     86.69 o
   1  11   4      251.56      251.19     22.55 o
   2  11   4     1212.39     1265.51     43.32 o
   3  11   4     3584.24     3576.37     70.01 o
   4  11   4     3329.79     3366.46     81.49 o
   5  11   4     4895.51     4781.19    110.15 o
   6  11   4     6808.52     6817.74    162.76 o
   7  11   4     5678.80     5772.11    178.94 o
   8  11   4     2562.63     2749.62    151.38 o
   9  11   4      411.29      525.42     59.23 o
  -9  12   4      383.27      347.52    106.87 o
  -8  12   4     1738.31     1658.95    118.48 o
  -7  12   4     5644.84     5945.10    198.97 o
  -6  12   4     5565.50     5669.59    186.20 o
  -5  12   4     4534.81     4463.34    157.90 o
  -4  12   4     1316.73     1295.27     52.43 o
  -3  12   4      221.13      304.32     32.79 o
  -2  12   4      242.79      236.40     25.81 o
  -1  12   4      650.12      615.81     44.27 o
   0  12   4     6917.42     7136.21    137.06 o
   1  12   4     4785.78     4716.32    105.93 o
   2  12   4     9309.01     8997.96    145.10 o
   3  12   4     8298.08     8187.72    137.32 o
   4  12   4      649.07      681.29     54.81 o
   5  12   4       50.86       68.12     34.18 o
   6  12   4      377.35      345.01     45.67 o
   7  12   4     1376.48     1375.45     80.29 o
   8  12   4     3226.75     3175.25    115.53 o
   9  12   4     4993.50     5080.52    276.78 o
  -8  13   4     1231.53     1462.88    118.24 o
  -7  13   4      278.46      354.61     97.64 o
  -6  13   4       19.23       42.16     44.73 o
  -5  13   4      330.15      293.77     45.07 o
  -4  13   4     2772.21     2656.86     97.47 o
  -3  13   4     2463.94     2415.86     98.20 o
  -2  13   4      695.44      697.62     39.85 o
  -1  13   4     2669.38     2690.06     78.14 o
   0  13   4     1992.99     1878.07     66.78 o
   1  13   4      555.26      623.28     50.18 o
   2  13   4       86.00       85.41     22.34 o
   3  13   4     2537.18     2574.61     69.64 o
   4  13   4     6419.50     6478.89    135.96 o
   5  13   4     7536.94     7429.04    172.75 o
   6  13   4     3791.29     3901.80    120.98 o
   7  13   4     1792.82     1815.98     90.04 o
   8  13   4     1790.86     1857.49    120.87 o
  -7  14   4      588.60      503.68     89.86 o
  -6  14   4     2170.11     2285.97    106.34 o
  -5  14   4     3095.82     3207.00    146.93 o
  -4  14   4     2108.40     1972.71    103.26 o
  -3  14   4      540.76      523.10     92.31 o
  -2  14   4      121.42      100.25     29.43 o
  -1  14   4      970.02      945.96     54.29 o
   0  14   4     2103.98     2146.68     74.16 o
   1  14   4     5878.17     5852.78    124.59 o
   2  14   4     9013.04     9045.11    151.35 o
   3  14   4     7875.51     7981.27    160.91 o
   4  14   4     4505.31     4796.50    129.19 o
   5  14   4      614.57      662.28     63.32 o
   6  14   4      334.20      373.31     54.63 o
   7  14   4     1060.01     1266.37     79.15 o
  -6  15   4       58.66       73.92     51.90 o
  -5  15   4      261.00      178.79     76.12 o
  -4  15   4     4092.44     3992.97    160.07 o
  -3  15   4     8016.06     8095.02    284.86 o
  -2  15   4     7960.42     7944.57    231.30 o
  -1  15   4     4892.50     4767.90    116.24 o
   0  15   4     1197.44     1290.94     54.26 o
   1  15   4      329.93      356.33     33.00 o
   2  15   4      183.13      180.60     53.44 o
   3  15   4     1316.67     1448.80     71.74 o
   4  15   4     3309.38     3213.65    104.04 o
   5  15   4     5033.27     4949.29    134.55 o
   6  15   4     4315.95     4544.55    131.92 o
  -5  16   4     2542.57     2693.94    140.25 o
  -4  16   4     2659.38     2524.02    131.19 o
  -3  16   4      550.04      534.73     73.78 o
  -2  16   4       11.44       74.33     46.70 o
  -1  16   4     1875.66     2008.00     76.98 o
   0  16   4     2165.96     2077.37     77.35 o
   1  16   4     3204.36     3202.80     95.51 o
   2  16   4     3518.02     3531.99    101.55 o
   3  16   4     1390.21     1297.59    102.89 o
   4  16   4     1332.67     1231.44    105.41 o
  -3  17   4     4321.09     4143.66    170.96 o
  -2  17   4     6129.13     6170.38    302.54 o
  -1  17   4     5036.23     5043.86    187.28 o
   0  17   4     2312.25     2615.72    136.00 o
   1  17   4      160.41      238.51     59.22 o
   2  17   4      275.32      309.02     64.04 o
   2 -14   5      952.63      982.86    101.87 o
   3 -14   5     3858.18     3889.56    186.83 o
  -2 -13   5     2837.78     2891.28     85.53 o
  -1 -13   5     5383.83     5625.09    121.12 o
   0 -13   5     6207.74     6416.59    147.53 o
   1 -13   5     3517.97     3354.04     95.94 o
   2 -13   5     1977.19     2075.47     74.57 o
   3 -13   5     1143.65     1168.28     60.69 o
   4 -13   5       25.85       13.34     23.32 o
   5 -13   5     1480.13     1601.60     88.46 o
   6 -13   5     3615.08     3657.50    140.18 o
  -3 -12   5     3045.38     3095.87    118.85 o
  -2 -12   5     2633.78     2650.45     84.56 o
  -1 -12   5      355.91      376.45     47.61 o
   0 -12   5      210.45      198.39     26.08 o
   1 -12   5     1965.45     1935.84     67.28 o
   2 -12   5     3809.02     3800.46    117.77 o
   3 -12   5     1238.06     1257.97     57.22 o
   4 -12   5      954.36     1079.49     57.33 o
   5 -12   5     2641.97     2678.34     90.18 o
   6 -12   5     1363.83     1336.03    102.44 o
   7 -12   5      233.70      293.10     51.61 o
  -5 -11   5      317.35      367.39     50.63 o
  -4 -11   5        1.00      -19.51     29.35 o
  -3 -11   5      217.92      283.22     33.29 o
  -2 -11   5     2603.21     2594.62     73.56 o
  -1 -11   5     6209.98     6488.74    125.02 o
   0 -11   5     8384.14     8517.46    192.32 o
   1 -11   5     7176.96     7106.98    128.35 o
   2 -11   5     3270.41     3198.54     84.25 o
   3 -11   5       79.79       52.06     21.27 o
   4 -11   5        3.13       -6.28     19.18 o
   5 -11   5      292.82      360.09     36.97 o
   6 -11   5      596.60      639.20     49.47 o
   7 -11   5     2097.29     2071.43    222.96 o
   8 -11   5     3604.83     3772.09    177.60 o
  -6 -10   5     3708.05     3718.30    128.01 o
  -5 -10   5     4182.54     4152.85    128.63 o
  -4 -10   5     5823.66     5764.49    127.63 o
  -3 -10   5     5248.96     5152.52    125.95 o
  -2 -10   5     3054.05     2973.40     75.64 o
  -1 -10   5     1180.86     1176.40     45.65 o
   0 -10   5        0.40      -15.32     16.65 o
   1 -10   5     1748.09     1647.42     47.95 o
   2 -10   5     1995.26     1953.81     52.57 o
   3 -10   5     4060.47     3919.51     81.43 o
   4 -10   5     3387.92     3565.49     92.25 o
   5 -10   5     1789.55     1792.43     72.91 o
   6 -10   5      536.80      488.12     43.79 o
   7 -10   5       75.96      105.04     31.92 o
   8 -10   5       18.21       -5.52     33.50 o
   9 -10   5     1243.21     1174.55     96.63 o
  -6  -9   5     1649.66     1770.30     95.36 o
  -5  -9   5      635.90      654.90     90.21 o
  -4  -9   5      209.96      213.63     34.85 o
  -3  -9   5       90.43       82.98     24.87 o
  -2  -9   5      741.06      780.73     39.58 o
  -1  -9   5     1216.14     1220.05     55.46 o
   0  -9   5     1045.15     1005.07     36.45 o
   1  -9   5     2889.92     2950.71     62.88 o
   2  -9   5     2057.12     2113.10     50.87 o
   3  -9   5      670.61      662.68     51.60 o
   4  -9   5      111.93      114.20     18.72 o
   5  -9   5       55.61       49.03     20.98 o
   6  -9   5      344.65      349.71     33.14 o
   7  -9   5     1922.09     1824.86     66.61 o
   8  -9   5     5737.27     5584.89    175.41 o
   9  -9   5     5441.94     5344.28    184.18 o
  10  -9   5     2418.00     2424.15    181.45 o
  -7  -8   5      316.11      315.23     51.35 o
  -6  -8   5     2146.37     2300.98     95.95 o
  -5  -8   5     6059.60     6098.66    153.47 o
  -4  -8   5     7540.24     7345.09    143.55 o
  -3  -8   5     3092.17     3014.35     81.09 o
  -2  -8   5     2968.50     2951.92     69.55 o
  -1  -8   5     2287.28     2390.04     56.54 o
   0  -8   5      669.67      687.51     28.48 o
   1  -8   5      140.95      131.54     14.30 o
   2  -8   5     2965.30     2975.35     58.92 o
   3  -8   5     4964.01     4967.34     88.17 o
   4  -8   5    14451.68    14420.00    198.31 o
   5  -8   5     6770.46     6723.85    110.74 o
   6  -8   5     3330.56     3240.84     81.01 o
   7  -8   5     1084.53     1076.43     54.21 o
   8  -8   5       38.98       43.80     26.67 o
   9  -8   5      738.56      738.27     57.53 o
  10  -8   5     2962.98     2963.11    193.75 o
  -8  -7   5     3269.17     3540.51    219.12 o
  -7  -7   5     3896.95     4098.21    160.45 o
  -6  -7   5     3077.97     2918.67    105.53 o
  -5  -7   5     2806.53     2867.72     83.14 o
  -4  -7   5      311.70      334.64     41.17 o
  -3  -7   5     1482.82     1515.16     61.92 o
  -2  -7   5      941.62      975.22     37.68 o
  -1  -7   5      820.09      804.66     30.83 o
   0  -7   5     3904.71     4233.09     90.89 o
   1  -7   5     1428.20     1501.27     30.18 o
   2  -7   5     2445.82     2597.60     44.14 o
   3  -7   5     2093.19     2073.14     36.48 o
   4  -7   5       34.51       48.46     14.64 o
   5  -7   5     2406.21     2378.44     58.29 o
   6  -7   5     3255.18     3242.65     67.25 o
   7  -7   5     4857.38     4828.86    123.25 o
   8  -7   5     5264.41     5392.46    137.41 o
   9  -7   5     3739.52     3714.87    114.28 o
  10  -7   5     2215.96     2066.64    163.76 o
  11  -7   5      860.68      747.31    117.63 o
  -8  -6   5      156.02      209.12     78.42 o
  -7  -6   5        8.87       36.30     39.13 o
  -6  -6   5       67.54       71.33     38.56 o
  -5  -6   5     1091.28      967.81     50.86 o
  -4  -6   5     2654.35     2652.16     72.13 o
  -3  -6   5     6570.00     6486.18    119.56 o
  -2  -6   5     2941.27     2921.90     64.16 o
  -1  -6   5      964.17     1011.46     31.40 o
   0  -6   5      950.19      944.00     22.41 o
   1  -6   5       85.48       94.33     10.65 o
   2  -6   5     1828.02     1856.70     30.51 o
   3  -6   5     5867.06     5723.62     68.93 o
   4  -6   5    14172.99    14088.59    188.22 o
   5  -6   5    21172.85    20844.65    273.17 o
   6  -6   5    13278.93    13039.83    213.40 o
   7  -6   5     3089.76     3050.46     83.78 o
   8  -6   5      142.03       96.13     28.77 o
   9  -6   5      304.72      338.68     42.30 o
  10  -6   5     1236.72     1146.34    129.93 o
  11  -6   5     2591.18     2481.81    186.83 o
  -9  -5   5     3284.95     3330.62    124.41 o
  -8  -5   5     2649.29     2496.33    194.13 o
  -7  -5   5     2981.86     2875.82    104.11 o
  -6  -5   5     2723.13     2712.12    116.57 o
  -5  -5   5      896.62      915.20     49.31 o
  -4  -5   5      109.59      103.35     23.75 o
  -3  -5   5      832.30      832.55     37.22 o
  -2  -5   5     1646.87     1667.04     38.79 o
  -1  -5   5     8767.89     8552.82    116.76 o
   0  -5   5    16482.13    16258.53    202.29 o
   1  -5   5    12479.82    12199.61    258.99 o
   2  -5   5     5456.84     5466.09    131.11 o
   3  -5   5     9202.76     9445.07    104.50 o
   4  -5   5       18.30       28.55      7.74 o
   5  -5   5     1100.42     1107.22     29.86 o
   6  -5   5     5135.63     5208.79     91.59 o
   7  -5   5    14004.26    14109.65    205.27 o
   8  -5   5    10325.50    10144.58    162.99 o
   9  -5   5     2556.69     2460.95     77.40 o
  10  -5   5      404.09      402.54     96.10 o
  11  -5   5      102.67      136.85     73.04 o
  12  -5   5      412.72      335.98     96.87 o
  -9  -4   5     2101.14     2157.16    135.70 o
  -8  -4   5      706.70      731.39     64.82 o
  -7  -4   5       20.67       73.44     27.21 o
  -6  -4   5      529.65      562.18     40.62 o
  -5  -4   5     1119.21     1231.84     49.96 o
  -4  -4   5     4455.67     4373.69     93.92 o
  -3  -4   5     6399.46     6407.67    114.99 o
  -2  -4   5     7468.63     7352.94    106.88 o
  -1  -4   5     8409.08     8441.81    113.68 o
   0  -4   5      135.62      144.65     25.03 o
   1  -4   5     2034.19     2041.52     65.42 o
   2  -4   5     8192.59     8328.38    178.03 o
   3  -4   5    13759.57    13820.50    146.79 o
   4  -4   5    11954.16    12069.38    134.36 o
   5  -4   5     5572.21     5595.18     90.43 o
   6  -4   5     5460.46     5397.20     92.95 o
   7  -4   5     2306.70     2288.03     73.11 o
   8  -4   5     1283.23     1332.17     50.24 o
   9  -4   5      391.25      525.20     58.95 o
  10  -4   5     3194.35     3165.82    104.27 o
  11  -4   5     1218.80     1193.31    139.16 o
  12  -4   5     1557.83     1760.22    139.16 o
  -9  -3   5      514.98      513.91     63.43 o
  -8  -3   5     2684.90     2675.28    159.15 o
  -7  -3   5     4427.88     4377.41    119.06 o
  -6  -3   5     7425.01     7143.51    155.53 o
  -5  -3   5     2394.21     2391.14     73.57 o
  -4  -3   5      315.20      331.30     20.88 o
  -3  -3   5      226.32      213.94     20.25 o
  -2  -3   5     2075.91     2123.54     42.58 o
  -1  -3   5    12634.80    12750.48    163.74 o
   0  -3   5    24301.82    23392.22    455.85 o
   1  -3   5    22535.53    21779.71    421.83 o
   2  -3   5    21039.14    21095.27    327.58 o
   3  -3   5     5544.07     5619.88     70.87 o
   4  -3   5      408.71      398.08     13.12 o
   5  -3   5       17.67       22.67     10.62 o
   6  -3   5     1546.00     1584.21     37.89 o
   7  -3   5     2189.46     2207.11     49.72 o
   8  -3   5     5077.18     5067.57     98.49 o
   9  -3   5     6970.60     7194.92    144.42 o
  10  -3   5     3192.59     3272.59    158.83 o
  11  -3   5      509.88      464.44     68.88 o
  12  -3   5        8.59       -0.63     49.69 o
 -10  -2   5     2875.05     3109.60    141.69 o
  -9  -2   5     2412.30     2429.45    118.04 o
  -8  -2   5      328.54      340.89     53.16 o
  -7  -2   5      199.02      232.30     35.43 o
  -6  -2   5     3150.71     3307.23     94.57 o
  -5  -2   5     8945.79     8885.94    136.66 o
  -4  -2   5    14301.33    14272.90    195.12 o
  -3  -2   5    20615.88    20773.53    265.87 o
  -2  -2   5     4264.61     3986.36     98.78 o
  -1  -2   5     3781.52     3672.95     88.97 o
   0  -2   5      629.88      650.57     37.54 o
   1  -2   5     3079.68     3220.23     80.40 o
   2  -2   5     3433.91     3404.80     87.19 o
   3  -2   5    15596.38    15840.80    182.48 o
   4  -2   5     8648.93     8744.85    108.97 o
   5  -2   5     1936.14     1930.75     31.95 o
   6  -2   5      712.26      749.70     28.26 o
   7  -2   5      104.15      129.47     18.62 o
   8  -2   5       57.15       84.11     20.35 o
   9  -2   5      241.00      260.70     32.30 o
  10  -2   5     2140.75     2367.23     94.06 o
  11  -2   5     4065.43     4102.19    234.03 o
  12  -2   5     3310.22     3504.78    169.91 o
 -10  -1   5      299.85      347.97     62.97 o
  -9  -1   5     1501.98     1496.50    108.79 o
  -8  -1   5     3846.43     3776.89    139.18 o
  -7  -1   5     5915.58     5782.32    143.17 o
  -6  -1   5     4361.87     4718.82    100.93 o
  -5  -1   5     4228.57     4224.54     79.87 o
  -4  -1   5     2310.93     2612.65     54.41 o
  -3  -1   5     1074.55     1117.43     34.03 o
  -2  -1   5     2853.77     2776.18     52.57 o
  -1  -1   5     4653.83     4794.72     69.98 o
   0  -1   5     9703.00     9817.66    124.58 o
   1  -1   5    19786.34    20656.53    402.61 o
   2  -1   5    17457.70    18073.86    203.63 o
   3  -1   5     4827.05     4941.23     69.79 o
   4  -1   5     1471.03     1527.22     27.56 o
   5  -1   5       50.46       61.28      9.43 o
   6  -1   5     3584.21     3815.00     65.27 o
   7  -1   5     1754.62     1823.19     45.79 o
   8  -1   5     4850.73     4786.86     93.09 o
   9  -1   5     7016.26     7149.30    161.60 o
  10  -1   5     4416.95     4599.62    151.05 o
  11  -1   5     4970.81     5086.72    143.72 o
  12  -1   5      955.46      995.81     99.99 o
 -10   0   5     3493.61     3561.96    267.56 o
  -9   0   5     2229.36     2261.56    117.68 o
  -8   0   5     1575.64     1640.68     96.70 o
  -7   0   5       87.05       63.05     24.18 o
  -6   0   5     2100.06     1948.20     61.66 o
  -5   0   5     9593.48     9419.57    144.53 o
  -4   0   5    19085.12    18970.47    253.69 o
  -3   0   5    18207.55    17973.28    260.64 o
  -2   0   5     9420.73     8891.45    142.48 o
  -1   0   5      765.41      682.21     16.78 o
   0   0   5     1181.98     1253.57     25.89 o
   1   0   5     4845.24     5310.74     65.82 o
   2   0   5     2615.00     2625.06     37.99 o
   3   0   5     2130.87     2038.09     29.77 o
   4   0   5     2762.12     2494.94     38.03 o
   5   0   5    23604.64    24394.41    283.71 o
   6   0   5     5922.81     5982.59     81.73 o
   7   0   5      898.23      865.31     36.92 o
   8   0   5       37.33       72.64     21.45 o
   9   0   5      553.34      587.08     50.84 o
  10   0   5     1495.07     1644.99     82.76 o
  11   0   5     4409.37     4467.10    133.62 o
  12   0   5     6381.12     6316.79    215.83 o
 -10   1   5     2571.96     2532.14    131.58 o
  -9   1   5     6650.11     6980.48    349.44 o
  -8   1   5     4342.06     4244.40    122.32 o
  -7   1   5     6331.79     6449.87    150.58 o
  -6   1   5     5297.88     5283.26    114.25 o
  -5   1   5     3045.96     3005.88     65.69 o
  -4   1   5     1871.38     1854.88     46.29 o
  -3   1   5      599.34      658.58     29.71 o
  -2   1   5     4721.98     4961.32     79.43 o
  -1   1   5    11223.72    11560.19    178.76 o
   0   1   5     7584.11     7833.45     88.14 o
   1   1   5      286.36      409.28     12.64 o
   2   1   5      785.37      722.19     18.73 o
   3   1   5     6667.30     6734.57     84.25 o
   4   1   5     3051.91     3070.50     48.18 o
   5   1   5        3.59        5.52      8.74 o
   6   1   5     3249.75     3211.60     49.73 o
   7   1   5     7765.40     7706.01    113.28 o
   8   1   5     9906.85     9957.03    176.77 o
   9   1   5     7995.21     7800.10    231.36 o
  10   1   5     4935.00     5042.29    138.18 o
  11   1   5     2557.95     2777.50    133.12 o
  12   1   5      841.24      833.34     89.43 o
 -10   2   5     4843.01     5011.53    385.19 o
  -9   2   5     2855.42     2676.06    132.24 o
  -8   2   5     1635.69     1472.90     79.91 o
  -7   2   5       54.54      126.11     31.51 o
  -6   2   5      192.66      239.06     27.85 o
  -5   2   5      764.60      797.30     54.59 o
  -4   2   5     6968.51     7546.41    118.45 o
  -3   2   5     4385.15     4080.95     71.18 o
  -2   2   5     9524.72     9156.19    124.97 o
  -1   2   5     7389.28     7280.03     93.04 o
   0   2   5     1940.87     1994.73     36.79 o
   1   2   5       37.46       31.52      8.24 o
   2   2   5     2731.13     2812.75     41.84 o
   3   2   5      460.54      425.55     17.02 o
   4   2   5     6968.62     6891.68     91.45 o
   5   2   5    24324.17    24244.40    272.68 o
   6   2   5    17718.32    17273.95    183.56 o
   7   2   5     9731.53     9495.25    134.14 o
   8   2   5     2708.22     2698.08     67.43 o
   9   2   5       92.36      103.87     32.31 o
  10   2   5     1670.16     1607.03     82.33 o
  11   2   5     3210.35     3339.36    117.63 o
  12   2   5     4399.97     4632.11    240.15 o
 -10   3   5      592.26      618.14     79.28 o
  -9   3   5     2536.60     2512.72    162.41 o
  -8   3   5     6374.29     6315.51    157.60 o
  -7   3   5     4733.95     4726.45    124.96 o
  -6   3   5     3768.88     3754.16     90.08 o
  -5   3   5     3588.80     3474.57     81.32 o
  -4   3   5     2023.16     2058.66     55.92 o
  -3   3   5     1038.69     1018.15     32.85 o
  -2   3   5      504.93      471.14     18.62 o
  -1   3   5    11933.33    12253.33    136.69 o
   0   3   5    14952.69    14374.39    242.92 o
   1   3   5    27102.79    27904.73    432.46 o
   2   3   5     9284.09     9012.37    169.45 o
   3   3   5    10213.17    10598.60    134.93 o
   4   3   5    13055.92    14003.71    170.42 o
   5   3   5     1636.79     1828.00     40.38 o
   6   3   5     3414.74     3416.86     62.63 o
   7   3   5    10063.09     9648.86    253.47 o
   8   3   5    14755.63    14828.42    238.29 o
   9   3   5     8257.82     8330.63    162.09 o
  10   3   5     3817.43     3761.69    119.69 o
  11   3   5      358.50      388.77     52.67 o
  12   3   5       31.52       60.45     42.55 o
 -10   4   5     2405.09     2634.30    179.71 o
  -9   4   5     2527.32     2545.88    158.44 o
  -8   4   5     1867.48     1837.10     85.14 o
  -7   4   5      705.56      597.63     51.11 o
  -6   4   5     1397.19     1381.20     55.91 o
  -5   4   5       81.52       97.08     25.50 o
  -4   4   5      407.79      412.25     29.13 o
  -3   4   5     4762.12     4780.50     75.04 o
  -2   4   5     6054.58     5849.87     75.24 o
  -1   4   5    12052.81    11994.06    137.82 o
   0   4   5     7620.10     7662.83    238.28 o
   1   4   5       38.88       49.31      9.14 o
   2   4   5     6962.28     6999.10     91.54 o
   3   4   5     9619.77     9600.85    113.48 o
   4   4   5     8980.08     8995.73    110.46 o
   5   4   5     8636.11     8308.00    102.62 o
   6   4   5     9994.69     9981.16    126.27 o
   7   4   5     9193.71     9224.89    132.38 o
   8   4   5      810.32      834.42     48.54 o
   9   4   5       59.06       89.13     27.40 o
  10   4   5     1109.52     1137.09     64.04 o
  11   4   5     1623.10     1734.28    153.00 o
  12   4   5      864.21      893.40    108.01 o
 -10   5   5      207.13      326.67    109.07 o
  -9   5   5       47.79       70.94     39.64 o
  -8   5   5     2688.91     2657.27     99.55 o
  -7   5   5     8400.30     8262.80    265.64 o
  -6   5   5     7958.09     7918.91    172.15 o
  -5   5   5     7607.79     7496.02    113.46 o
  -4   5   5     1052.42      986.12     43.32 o
  -3   5   5      169.08      172.90     18.91 o
  -2   5   5     1155.42     1189.33     29.61 o
  -1   5   5     3125.21     2960.00     51.23 o
   0   5   5    21902.53    21980.19    307.05 o
   1   5   5    56477.67    56212.01    662.20 o
   2   5   5    36687.03    36386.18    383.43 o
   3   5   5    11939.10    11608.48    135.89 o
   4   5   5      880.18      863.08     34.87 o
   5   5   5       13.76       10.41     11.30 o
   6   5   5     1192.86     1090.70     34.75 o
   7   5   5     2636.98     2753.13     66.43 o
   8   5   5     7492.76     7454.45    239.81 o
   9   5   5     8415.73     8280.08    262.23 o
  10   5   5     3832.77     3938.22    120.74 o
  11   5   5      798.97      823.26     61.75 o
  12   5   5       12.79       13.58     40.81 o
 -10   6   5     1493.54     1518.77    133.30 o
  -9   6   5     2490.66     2399.71     85.43 o
  -8   6   5     1546.23     1384.86     67.42 o
  -7   6   5       39.77       28.76     24.43 o
  -6   6   5     2306.38     2178.21     68.46 o
  -5   6   5     9465.23     8967.98    199.27 o
  -4   6   5    10609.98    10218.90    156.51 o
  -3   6   5    13107.25    12475.79    161.88 o
  -2   6   5    12675.76    12717.72    161.69 o
  -1   6   5     1601.39     1406.32     34.43 o
   0   6   5     7184.66     7074.64     97.99 o
   1   6   5      402.23      382.46     21.26 o
   2   6   5     2059.33     1944.58     40.77 o
   3   6   5     4838.52     4525.10     66.22 o
   4   6   5    14150.47    14268.08    179.75 o
   5   6   5     4597.99     4381.67     69.08 o
   6   6   5     3756.89     3749.46     65.52 o
   7   6   5      747.53      669.23     37.55 o
   8   6   5      150.98      152.24     29.22 o
   9   6   5      126.40       88.86     29.54 o
  10   6   5      607.34      595.30     50.59 o
  11   6   5     3068.26     3115.57    103.46 o
  12   6   5     2821.96     2835.47    150.86 o
 -10   7   5        5.63       -7.37     32.57 o
  -9   7   5      287.06      206.09     38.08 o
  -8   7   5      729.11      696.06     50.68 o
  -7   7   5     2229.39     2252.80     74.45 o
  -6   7   5     9159.72     8938.70    162.59 o
  -5   7   5    10094.69     9836.73    169.54 o
  -4   7   5     4875.67     5016.00    102.57 o
  -3   7   5       52.01       78.59     15.39 o
  -2   7   5      130.76      100.88     13.27 o
  -1   7   5     3268.24     3016.99     50.78 o
   0   7   5     7181.41     7193.09     93.40 o
   1   7   5    11713.76    12075.83    142.89 o
   2   7   5    12240.92    11676.53    151.23 o
   3   7   5     8920.18     8639.85    110.42 o
   4   7   5      731.27      576.95     50.37 o
   5   7   5       82.21       88.96     15.10 o
   6   7   5      780.73      741.19     35.24 o
   7   7   5     3100.31     3098.62     73.84 o
   8   7   5      967.44     1069.93     70.80 o
   9   7   5     2724.51     2763.16    100.21 o
  10   7   5     3011.98     3011.76     97.36 o
  11   7   5     1488.60     1384.45     75.96 o
 -10   8   5     2955.73     3241.99    128.70 o
  -9   8   5     2835.62     2771.78     92.98 o
  -8   8   5      933.37      962.69     59.28 o
  -7   8   5       88.75       53.49     27.43 o
  -6   8   5      147.39      132.04     27.81 o
  -5   8   5     6742.32     6493.71    126.83 o
  -4   8   5    15753.08    14838.08    211.06 o
  -3   8   5    23346.13    23470.35    284.84 o
  -2   8   5    18832.21    18834.53    232.13 o
  -1   8   5    12517.91    12480.23    161.40 o
   0   8   5      403.44      417.07     22.36 o
   1   8   5      132.52      179.56     19.60 o
   2   8   5      807.74      819.80     31.04 o
   3   8   5     4555.31     4449.63     74.61 o
   4   8   5     4054.60     3895.89     65.03 o
   5   8   5    10040.88     9912.07    152.18 o
   6   8   5     6982.01     7001.09    106.63 o
   7   8   5     1320.63     1285.15     60.08 o
   8   8   5      142.45      105.12     30.49 o
   9   8   5        4.10      -21.31     26.66 o
  10   8   5      680.67      717.04     69.39 o
  11   8   5     1863.21     1715.41    102.32 o
 -10   9   5      214.15      186.28     78.81 o
  -9   9   5     1845.21     1992.38    115.15 o
  -8   9   5     5302.54     5537.74    150.53 o
  -7   9   5     6819.01     6879.66    142.68 o
  -6   9   5     7117.17     6881.47    137.82 o
  -5   9   5     3796.44     3952.17    137.16 o
  -4   9   5     2436.56     2587.97     63.67 o
  -3   9   5      463.50      460.21     31.64 o
  -2   9   5     1079.30     1073.51     42.32 o
  -1   9   5      557.19      512.52     25.59 o
   0   9   5     4121.09     4124.84     70.89 o
   1   9   5     1974.06     1953.23     45.54 o
   2   9   5      535.34      548.45     26.74 o
   3   9   5     1841.95     1861.21     46.77 o
   4   9   5      465.24      401.39     24.50 o
   5   9   5      242.51      300.47     26.10 o
   6   9   5      225.94      258.04     25.86 o
   7   9   5     1533.55     1455.07     66.91 o
   8   9   5     3710.36     3791.14    101.95 o
   9   9   5     5094.65     5152.34    147.85 o
  10   9   5     4326.07     3985.96    136.62 o
  -9  10   5     2611.05     2563.57    137.81 o
  -8  10   5     1860.15     1931.17    104.28 o
  -7  10   5      694.17      739.50     65.81 o
  -6  10   5      404.67      403.23     38.29 o
  -5  10   5      538.59      545.54     51.50 o
  -4  10   5     2313.32     2330.10     61.98 o
  -3  10   5     7054.16     7023.89    118.57 o
  -2  10   5     7248.64     7098.04    100.02 o
  -1  10   5     2009.96     1972.19     44.53 o
   0  10   5     1992.98     1918.98     47.16 o
   1  10   5      949.10      952.00     36.08 o
   2  10   5       74.83       92.68     16.62 o
   3  10   5     2424.93     2589.07     57.85 o
   4  10   5     3475.85     3424.52     69.07 o
   5  10   5     7225.89     7484.74    117.59 o
   6  10   5    12931.87    12691.68    175.77 o
   7  10   5     6795.64     6909.53    142.73 o
   8  10   5     4020.67     3959.87    169.70 o
   9  10   5      498.82      494.05     56.79 o
  10  10   5      206.89      255.16     72.47 o
  -9  11   5     2021.00     2266.48    327.14 o
  -8  11   5     4633.08     4550.82    177.32 o
  -7  11   5     6102.90     5953.12    342.52 o
  -6  11   5     5952.49     5732.54    188.54 o
  -5  11   5     2653.60     2683.50     78.23 o
  -4  11   5     1096.68     1174.25     68.47 o
  -3  11   5      478.37      517.24     31.33 o
  -2  11   5       61.90       59.75     17.36 o
  -1  11   5     6074.43     5988.58    105.54 o
   0  11   5     5332.17     5329.27     89.30 o
   1  11   5     5265.08     5180.85     88.10 o
   2  11   5     5249.47     5137.60     96.27 o
   3  11   5     1098.41     1212.17     43.98 o
   4  11   5     1221.33     1273.21     46.33 o
   5  11   5      196.67      191.10     27.45 o
   6  11   5      380.46      451.59     48.23 o
   7  11   5     1729.25     1807.83     88.22 o
   8  11   5     5064.63     5118.84    172.13 o
   9  11   5     6137.41     5875.91    164.58 o
  -8  12   5     2015.45     2182.03    139.35 o
  -7  12   5      923.69      889.74     88.07 o
  -6  12   5       64.42       96.77     45.94 o
  -5  12   5       78.93       49.64     38.14 o
  -4  12   5      194.94      233.05     31.54 o
  -3  12   5     1346.99     1311.47     47.15 o
  -2  12   5     1612.93     1544.29     47.82 o
  -1  12   5     3257.74     3313.25     74.84 o
   0  12   5     4366.92     4271.06     86.66 o
   1  12   5     2351.82     2317.70     62.82 o
   2  12   5       30.87       42.47     20.64 o
   3  12   5     3288.12     3241.65     69.38 o
   4  12   5     4510.94     4395.08     94.07 o
   5  12   5     5710.12     5578.85    127.51 o
   6  12   5     6022.93     6121.78    291.33 o
   7  12   5     5855.03     5963.85    157.50 o
   8  12   5     3290.51     3280.07    142.48 o
   9  12   5      766.53      740.05     78.00 o
  -8  13   5      657.72      778.87    196.82 o
  -7  13   5     3197.46     2952.99    301.77 o
  -6  13   5     4704.24     4435.62    169.03 o
  -5  13   5     3708.53     3470.42    116.49 o
  -4  13   5     1330.73     1199.95     61.93 o
  -3  13   5       55.52      117.76     27.89 o
  -2  13   5      184.73      171.73     27.39 o
  -1  13   5      823.65      713.91     45.69 o
   0  13   5     4808.37     4838.56    110.45 o
   1  13   5     9329.18     9496.04    175.23 o
   2  13   5    14513.99    14405.16    213.37 o
   3  13   5     7864.39     7652.96    134.81 o
   4  13   5     3707.06     3563.41     95.29 o
   5  13   5      605.37      523.37     55.86 o
   6  13   5      635.89      609.43     57.06 o
   7  13   5     1964.77     2026.56     95.45 o
   8  13   5     1591.09     1684.27     94.81 o
  -7  14   5      321.90      355.57     67.85 o
  -6  14   5       30.71       16.36     38.45 o
  -5  14   5      859.50      883.10     69.78 o
  -4  14   5     3240.72     3243.45    112.68 o
  -3  14   5     3312.93     3374.90    119.35 o
  -2  14   5     4069.80     4165.78    118.89 o
  -1  14   5     2153.58     2185.75    119.41 o
   0  14   5     1665.53     1736.36     69.34 o
   1  14   5     1238.24     1172.67     61.46 o
   2  14   5       41.24       41.43     23.52 o
   3  14   5      902.19      982.45     55.79 o
   4  14   5     3296.85     3400.82     95.84 o
   5  14   5     4560.78     4371.29    128.21 o
   6  14   5     2397.90     2214.36     96.50 o
   7  14   5     1424.66     1361.22     95.77 o
  -6  15   5     2144.78     2317.66    228.60 o
  -5  15   5     4149.46     4074.75    135.22 o
  -4  15   5     4115.06     4187.33    133.25 o
  -3  15   5      818.61      857.08     68.30 o
  -2  15   5      159.96      193.35     50.48 o
  -1  15   5      720.55      857.93     63.42 o
   0  15   5     3131.99     3125.69    106.20 o
   1  15   5     5676.32     5506.67    121.70 o
   2  15   5     5867.91     5927.78    129.37 o
   3  15   5     6102.93     6336.99    136.97 o
   4  15   5     4488.72     4613.43    130.78 o
   5  15   5      460.94      533.32     55.44 o
   6  15   5      143.27       89.24     90.78 o
  -5  16   5      423.55      401.51     69.97 o
  -4  16   5     2373.17     2305.98    206.82 o
  -3  16   5     6777.54     6801.66    317.92 o
  -2  16   5    10039.71     9854.75    352.90 o
  -1  16   5     5751.89     5622.41    283.32 o
   0  16   5      878.34      865.89     53.06 o
   1  16   5       76.66       35.40     27.01 o
   2  16   5      220.06      247.46     46.39 o
   3  16   5      795.67      831.66    107.41 o
   4  16   5     1368.42     1238.33     94.53 o
   5  16   5     1761.08     1834.51    100.02 o
  -3  17   5      979.47      946.04    160.30 o
  -2  17   5        8.43       28.06     47.73 o
  -1  17   5     1352.97     1263.00     71.44 o
   0  17   5     2024.60     2175.22    104.24 o
   1  17   5     1600.20     1653.75     69.34 o
   2  17   5      612.31      612.83     64.32 o
   3  17   5      762.20      863.98     61.04 o
   0 -13   6        0.09       10.24     22.19 o
   1 -13   6      181.17      191.40     30.30 o
   2 -13   6      817.91      876.49     73.03 o
   3 -13   6     2477.99     2582.34     83.71 o
   4 -13   6     3624.96     3726.31    105.33 o
  -2 -12   6     2698.39     2800.92     81.49 o
  -1 -12   6     6142.01     6126.85    141.17 o
   0 -12   6     6834.51     6872.64    160.93 o
   1 -12   6     3966.05     4101.55    102.61 o
   2 -12   6     1838.95     1753.58     69.44 o
   3 -12   6      184.56      233.23     29.97 o
   4 -12   6       26.28       19.69     21.52 o
   5 -12   6      331.00      297.80     36.13 o
   6 -12   6     2196.95     2134.84     83.29 o
   7 -12   6     3119.01     3269.87    184.52 o
  -4 -11   6     3834.36     3810.35    121.68 o
  -3 -11   6     2734.26     2743.21     82.20 o
  -2 -11   6     2726.77     2690.84     76.56 o
  -1 -11   6      575.84      565.13     37.23 o
   0 -11   6       15.32       23.47     17.02 o
   1 -11   6     1011.72      998.60     46.24 o
   2 -11   6     3164.98     3057.32     80.88 o
   3 -11   6     1853.96     1793.45    110.48 o
   4 -11   6      987.13      998.40     51.68 o
   5 -11   6      834.95      800.41     50.29 o
   6 -11   6      953.15     1000.91     71.19 o
   7 -11   6      254.63      302.12     80.73 o
   8 -11   6       23.16       36.85     37.78 o
  -5 -10   6      782.68      756.29     63.80 o
  -4 -10   6      182.72      187.94     31.64 o
  -3 -10   6       56.52       64.43     24.07 o
  -2 -10   6      958.36     1043.04     48.23 o
  -1 -10   6     1953.25     1818.58     55.21 o
   0 -10   6     4617.66     4702.12    101.43 o
   1 -10   6     4502.28     4494.40     87.38 o
   2 -10   6     1857.16     1883.99     57.19 o
   3 -10   6      776.65      812.36     41.27 o
   4 -10   6      176.38      144.64     24.08 o
   5 -10   6      157.74      118.82     26.02 o
   6 -10   6      152.78       96.90     27.85 o
   7 -10   6     2550.74     2520.20     90.22 o
   8 -10   6     4246.47     4339.70    157.30 o
   9 -10   6     5145.52     5250.83    184.50 o
  -6  -9   6     2621.67     2600.02    107.74 o
  -5  -9   6     6343.05     6468.16    165.11 o
  -4  -9   6     3475.27     3563.22     94.02 o
  -3  -9   6     1491.32     1497.49     57.62 o
  -2  -9   6     1481.94     1485.86     88.45 o
  -1  -9   6     1412.40     1422.35     46.50 o
   0  -9   6      461.05      465.61     27.18 o
   1  -9   6      137.39      154.76     16.78 o
   2  -9   6     3601.76     3484.93     68.80 o
   3  -9   6     4332.63     4280.45     93.86 o
   4  -9   6     3678.61     3630.52     89.09 o
   5  -9   6     3136.61     3025.38     83.86 o
   6  -9   6     1478.06     1426.17     56.67 o
   7  -9   6      619.74      719.25     63.48 o
   8  -9   6      105.98       76.41     31.91 o
   9  -9   6      336.05      388.82     48.76 o
  10  -9   6     3307.60     3459.78    212.97 o
  -6  -8   6     3334.27     3490.41    120.75 o
  -5  -8   6     2606.91     2655.23     97.79 o
  -4  -8   6       12.64       23.74     21.64 o
  -3  -8   6       39.54       10.19     18.45 o
  -2  -8   6      959.02      944.09     40.87 o
  -1  -8   6     1125.33     1198.52     40.34 o
   0  -8   6     1285.75     1365.41     38.48 o
   1  -8   6     2933.54     3050.01     59.17 o
   2  -8   6     2589.17     2711.60     54.38 o
   3  -8   6     1526.90     1538.35     40.22 o
   4  -8   6       60.52       74.80     16.74 o
   5  -8   6     1243.58     1159.92     90.73 o
   6  -8   6     3577.20     3523.64     98.90 o
   7  -8   6     1323.39     1315.75     66.81 o
   8  -8   6     1956.77     1940.70     81.46 o
   9  -8   6     4920.48     4949.13    138.51 o
  10  -8   6     5266.32     5126.65    186.67 o
  -7  -7   6      344.40      402.11     63.60 o
  -6  -7   6      402.27      514.17    115.33 o
  -5  -7   6     1437.45     1387.47     63.16 o
  -4  -7   6     3593.64     3470.49    131.61 o
  -3  -7   6     7927.66     7599.17    139.35 o
  -2  -7   6     5415.29     5411.81    102.09 o
  -1  -7   6     1038.73     1156.16     36.99 o
   0  -7   6      367.65      375.79     19.80 o
   1  -7   6      226.09      245.46     16.87 o
   2  -7   6     2632.08     2534.74     47.52 o
   3  -7   6     9178.01     8857.67    139.36 o
   4  -7   6    14034.70    13754.49    187.41 o
   5  -7   6     8717.51     8590.76    149.41 o
   6  -7   6    11919.45    12104.12    203.06 o
   7  -7   6     2049.52     2111.34     83.42 o
   8  -7   6      210.07      181.94     28.80 o
   9  -7   6      151.52      226.10     38.55 o
  10  -7   6     2376.92     2388.31    124.12 o
  11  -7   6     3488.51     3472.08    219.12 o
  -8  -6   6     1902.23     1786.78    169.14 o
  -7  -6   6     2079.69     2095.01    117.69 o
  -6  -6   6     2716.38     2684.55    120.37 o
  -5  -6   6     1182.81     1074.92     55.21 o
  -4  -6   6      167.78      144.02     24.05 o
  -3  -6   6      919.12      887.59     41.46 o
  -2  -6   6     2453.81     2381.80     57.74 o
  -1  -6   6     4010.39     3922.03     73.05 o
   0  -6   6     3949.57     3861.54     57.90 o
   1  -6   6     5965.94     5832.42    191.44 o
   2  -6   6     5861.18     5843.81    146.00 o
   3  -6   6     2921.48     2845.27     39.45 o
   4  -6   6       37.07       51.86     11.11 o
   5  -6   6      879.79      896.82     30.95 o
   6  -6   6     3669.44     3692.10     84.45 o
   7  -6   6     5638.13     5625.10    116.77 o
   8  -6   6     2864.20     2780.98     80.53 o
   9  -6   6     2443.75     2375.29     90.61 o
  10  -6   6     1014.62      813.41     63.40 o
  11  -6   6      267.79      246.03     86.11 o
  -8  -5   6      991.83     1113.28    139.16 o
  -7  -5   6      579.90      695.05     75.42 o
  -6  -5   6       46.48       80.43     38.19 o
  -5  -5   6      840.41      804.05     53.84 o
  -4  -5   6     1763.17     1841.54     65.20 o
  -3  -5   6    12294.43    12312.87    198.55 o
  -2  -5   6     7238.58     7233.29    122.82 o
  -1  -5   6     2121.38     2077.53     39.71 o
   0  -5   6      287.80      287.37     25.76 o
   1  -5   6       37.89       81.97     29.60 o
   2  -5   6     1112.27     1115.24     83.80 o
   3  -5   6     5432.12     5258.39     62.21 o
   4  -5   6    15374.60    15568.13    184.38 o
   5  -5   6    19152.08    18954.51    247.84 o
   6  -5   6     8475.06     8392.21    126.28 o
   7  -5   6     3272.97     3282.46     82.05 o
   8  -5   6        8.69       39.52     20.95 o
   9  -5   6      977.13     1010.28     64.16 o
  10  -5   6      758.93      796.22     94.30 o
  11  -5   6     1172.43     1280.89    146.08 o
  -9  -4   6     1782.81     1863.03     94.03 o
  -8  -4   6     2165.39     2098.45    111.10 o
  -7  -4   6     4587.35     4469.69    153.93 o
  -6  -4   6     3954.54     4115.72    146.89 o
  -5  -4   6     2400.86     2345.16     81.46 o
  -4  -4   6     1680.62     1586.49     61.18 o
  -3  -4   6      686.95      670.00     34.86 o
  -2  -4   6    11321.39    11202.44    154.74 o
  -1  -4   6    15516.26    15316.64    218.41 o
   0  -4   6    28497.14    29286.32    572.53 o
   1  -4   6    17794.69    17111.95    345.68 o
   2  -4   6     7061.04     7005.52    125.73 o
   3  -4   6     2268.61     2242.02     33.42 o
   4  -4   6      475.09      486.35     18.32 o
   5  -4   6      298.16      380.64     17.40 o
   6  -4   6     4664.08     4688.98     84.38 o
   7  -4   6     5862.92     5826.20    103.43 o
   8  -4   6     7031.30     6870.65    121.78 o
   9  -4   6     4210.67     4269.44    120.52 o
  10  -4   6      389.05      423.80     58.43 o
  11  -4   6       33.66      -13.07     59.97 o
  12  -4   6        5.66       72.27     71.50 o
  -9  -3   6     1879.97     1983.01    105.22 o
  -8  -3   6      780.34      717.87    216.81 o
  -7  -3   6       25.57        2.75     23.76 o
  -6  -3   6     2157.61     2084.12     70.21 o
  -5  -3   6     3466.69     3555.58     77.30 o
  -4  -3   6     6007.94     5872.96    132.39 o
  -3  -3   6     6314.42     6391.02    132.61 o
  -2  -3   6    12332.84    11754.48    160.45 o
  -1  -3   6     8609.63     8696.97    116.91 o
   0  -3   6      508.67      481.31     38.25 o
   1  -3   6     1102.20     1184.46     99.18 o
   2  -3   6     2578.90     2649.83     79.34 o
   3  -3   6     4267.15     4274.64     55.94 o
   4  -3   6      902.78      900.41     20.38 o
   5  -3   6     2620.26     2774.43     42.91 o
   6  -3   6     3165.48     3201.40     65.01 o
   7  -3   6      430.91      446.45     29.58 o
   8  -3   6      140.48      129.57     22.49 o
   9  -3   6      293.23      300.49     34.59 o
  10  -3   6      919.84      966.39     65.58 o
  11  -3   6     1522.54     1551.06    103.73 o
  12  -3   6     2315.31     2405.06    133.82 o
  -9  -2   6     1414.80     1410.18    137.24 o
  -8  -2   6     4807.79     5120.55    164.48 o
  -7  -2   6     8402.55     8069.98    179.82 o
  -6  -2   6     7149.69     6978.39    154.43 o
  -5  -2   6     2254.38     2378.20     99.76 o
  -4  -2   6      837.47      926.25     38.23 o
  -3  -2   6      591.12      551.80     34.17 o
  -2  -2   6     2072.57     2023.57     66.04 o
  -1  -2   6     7401.71     7277.57    101.58 o
   0  -2   6    18731.08    19480.09    570.48 o
   1  -2   6    26707.10    27418.36    778.07 o
   2  -2   6    10061.51    10127.49    216.74 o
   3  -2   6     2177.35     2258.64     34.59 o
   4  -2   6      339.40      342.92     15.38 o
   5  -2   6      399.66      445.40     19.46 o
   6  -2   6      861.26      874.51     29.07 o
   7  -2   6     2911.86     3022.78     62.21 o
   8  -2   6     6670.31     6901.57    121.80 o
   9  -2   6     7415.91     7304.00    146.01 o
  10  -2   6     6511.88     6133.84    154.67 o
  11  -2   6     2151.78     2222.18     97.11 o
  12  -2   6       37.23       25.61     47.26 o
 -10  -1   6     2987.01     3525.13    239.88 o
  -9  -1   6     1728.55     1801.18    121.09 o
  -8  -1   6     1131.74     1082.42     82.53 o
  -7  -1   6       90.85      133.63     32.08 o
  -6  -1   6     5252.72     4935.22    123.18 o
  -5  -1   6     8517.67     8224.04    147.85 o
  -4  -1   6    11430.01    11230.50    159.71 o
  -3  -1   6    11316.03    11083.96    165.99 o
  -2  -1   6     8654.81     8626.00    160.20 o
  -1  -1   6     6849.42     6962.84     98.14 o
   0  -1   6      690.11      659.23     27.64 o
   1  -1   6     1394.40     1750.65     82.27 o
   2  -1   6     1610.78     1506.77     24.48 o
   3  -1   6    13029.50    13372.81    157.35 o
   4  -1   6     7348.71     7293.44    104.64 o
   5  -1   6     4448.90     4204.86     58.60 o
   6  -1   6     1368.18     1359.99     32.37 o
   7  -1   6      567.95      565.73     28.91 o
   8  -1   6       18.44       11.70     15.16 o
   9  -1   6      215.75      210.11     30.28 o
  10  -1   6     1228.92     1235.89     73.31 o
  11  -1   6     5150.11     5271.22    147.98 o
  12  -1   6     4711.67     4747.71    185.93 o
 -10   0   6      821.21      842.85    152.23 o
  -9   0   6     1152.39     1050.09     87.02 o
  -8   0   6     5179.06     5044.38    287.93 o
  -7   0   6     7014.75     6906.47    163.77 o
  -6   0   6     4587.06     4840.47    122.82 o
  -5   0   6     5315.02     5250.14     94.33 o
  -4   0   6      544.37      531.34     31.38 o
  -3   0   6       11.22       20.98     11.30 o
  -2   0   6       52.68       82.49     11.09 o
  -1   0   6     3039.15     3235.18     53.60 o
   0   0   6     2608.48     2753.53     44.24 o
   1   0   6      770.44      735.27     19.39 o
   2   0   6    13256.45    13607.65    144.38 o
   3   0   6     5311.83     5270.21     75.89 o
   4   0   6     1124.20     1144.91     26.46 o
   5   0   6       40.22       37.12      9.39 o
   6   0   6     1026.70     1078.84     34.70 o
   7   0   6     3161.45     3192.41     57.93 o
   8   0   6     7424.97     7014.38    121.41 o
   9   0   6     6871.02     6711.41    122.95 o
  10   0   6     7651.30     7374.75    174.83 o
  11   0   6     7328.88     7674.12    199.96 o
  12   0   6     1603.09     1697.69    149.89 o
 -10   1   6     4400.44     4117.84    289.08 o
  -9   1   6     2377.96     2446.45    123.76 o
  -8   1   6     1553.93     1391.16    106.10 o
  -7   1   6      292.41      333.89     54.59 o
  -6   1   6      313.77      321.60     31.22 o
  -5   1   6     3505.83     3534.04     86.37 o
  -4   1   6    11252.06    10879.03    158.93 o
  -3   1   6    17803.81    17745.40    235.95 o
  -2   1   6    12232.33    12477.62    164.91 o
  -1   1   6     2858.54     2729.50     46.81 o
   0   1   6      330.56      328.59     16.20 o
   1   1   6     1019.62     1115.65     23.27 o
   2   1   6     4225.43     4440.31     50.59 o
   3   1   6    10551.05    10386.23    115.66 o
   4   1   6    20854.79    20640.33    237.29 o
   5   1   6    11522.78    11042.74    161.57 o
   6   1   6     7477.80     7076.54     92.00 o
   7   1   6     7801.73     7733.64     96.79 o
   8   1   6      645.97      623.50     40.22 o
   9   1   6       44.94       70.12     29.98 o
  10   1   6      979.71     1136.68     72.78 o
  11   1   6     3773.83     3864.67    155.13 o
  12   1   6     4745.57     5162.02    154.03 o
 -10   2   6      718.10      878.72     89.76 o
  -9   2   6     2488.78     2629.42    128.95 o
  -8   2   6     3016.97     3118.84    131.00 o
  -7   2   6     3957.93     3892.04    124.46 o
  -6   2   6     4810.10     4540.07    101.55 o
  -5   2   6     4506.25     4259.71     84.11 o
  -4   2   6     1357.44     1375.97     57.15 o
  -3   2   6      191.61      208.13     18.45 o
  -2   2   6     1026.09      975.26     25.91 o
  -1   2   6     4697.39     4675.97     72.24 o
   0   2   6     3525.86     3507.55     51.94 o
   1   2   6     8746.99     8970.37    111.07 o
   2   2   6     6385.17     6255.68     79.83 o
   3   2   6     2302.63     2215.97     38.45 o
   4   2   6     4342.50     4516.07     65.53 o
   5   2   6     1774.79     1905.80     36.83 o
   6   2   6     2486.12     2578.07     66.12 o
   7   2   6     9479.35     9376.73    125.54 o
   8   2   6     6611.25     6730.98    116.98 o
   9   2   6     5391.91     5465.17    139.03 o
  10   2   6     6296.78     6008.26    155.01 o
  11   2   6     1292.36     1256.47    126.63 o
  12   2   6      462.90      617.66     82.68 o
 -10   3   6     2816.29     3013.04    165.30 o
  -9   3   6     2726.45     2633.79    129.22 o
  -8   3   6      726.46      721.00    103.15 o
  -7   3   6      241.35      252.78     37.98 o
  -6   3   6     1573.22     1559.29     58.78 o
  -5   3   6      462.76      485.45     30.87 o
  -4   3   6     3126.19     3018.34     72.17 o
  -3   3   6     4589.54     4394.28     77.98 o
  -2   3   6    21292.07    21307.12    250.01 o
  -1   3   6    14887.72    14653.05    200.57 o
   0   3   6     2423.00     2415.49     41.50 o
   1   3   6     1651.43     1803.68     37.28 o
   2   3   6     3643.28     3819.44     55.94 o
   3   3   6    13020.16    13474.94    161.94 o
   4   3   6    15914.76    16348.49    195.91 o
   5   3   6    17247.92    17001.76    190.56 o
   6   3   6    21493.63    21319.38    237.72 o
   7   3   6    11612.67    11306.92    133.24 o
   8   3   6     1839.79     1875.57     56.16 o
   9   3   6       74.22       95.69     27.47 o
  10   3   6      880.35     1008.33     96.86 o
  11   3   6     2642.63     2774.92    109.00 o
  12   3   6     1796.68     1710.69    122.09 o
 -10   4   6      115.51       74.93     52.73 o
  -9   4   6      716.69      632.00     61.22 o
  -8   4   6     3170.67     2978.24    134.70 o
  -7   4   6     4365.96     4657.05    127.17 o
  -6   4   6     5594.59     5252.78    129.89 o
  -5   4   6     4521.00     4446.25     97.73 o
  -4   4   6     2839.41     2784.15     62.38 o
  -3   4   6       97.11       97.82     15.02 o
  -2   4   6     1337.91     1354.55     31.26 o
  -1   4   6     8425.66     8040.95    105.69 o
   0   4   6    23791.81    23102.77    532.51 o
   1   4   6    41745.59    40533.00   1606.66 o
   2   4   6    12949.60    12658.64    153.87 o
   3   4   6     6148.05     5955.00     82.67 o
   4   4   6      980.38     1007.73     29.09 o
   5   4   6       16.26       26.56     12.00 o
   6   4   6      938.35      793.21     29.41 o
   7   4   6     6798.87     6812.85     99.46 o
   8   4   6     4446.04     4408.10    103.20 o
   9   4   6     4237.13     4384.11    106.43 o
  10   4   6     2555.95     2492.55     84.81 o
  11   4   6      149.44      192.78     44.52 o
  12   4   6      153.72       86.56     53.17 o
 -10   5   6     2484.22     2487.60    136.98 o
  -9   5   6     2271.79     2347.34    101.95 o
  -8   5   6     2389.57     2363.23     95.74 o
  -7   5   6     1457.20     1483.73     78.92 o
  -6   5   6     1137.18      998.33     60.60 o
  -5   5   6     8307.31     7917.37    167.70 o
  -4   5   6     7126.43     6796.31    123.75 o
  -3   5   6    10571.12    10664.90    142.70 o
  -2   5   6    12196.23    12347.56    146.31 o
  -1   5   6    11681.98    11442.93    149.31 o
   0   5   6     1269.14     1107.99     36.89 o
   1   5   6        3.97       27.69      9.62 o
   2   5   6      542.43      506.67     38.02 o
   3   5   6     6412.29     6293.38     82.70 o
   4   5   6     8617.39     8352.77    129.19 o
   5   5   6     6366.45     6395.31     82.81 o
   6   5   6     6647.74     6500.26     92.35 o
   7   5   6     4011.90     3927.71     68.86 o
   8   5   6      903.27      879.57     44.57 o
   9   5   6      290.56      202.71     32.81 o
  10   5   6     1523.93     1690.10     78.00 o
  11   5   6     1323.33     1379.77     74.72 o
  12   5   6     1970.51     2102.05    113.20 o
 -10   6   6      471.44      442.18     51.03 o
  -9   6   6       47.15       29.02     31.08 o
  -8   6   6     3479.53     3451.79     99.34 o
  -7   6   6     4893.65     4830.62    113.58 o
  -6   6   6    11012.22    10935.22    210.51 o
  -5   6   6     7648.97     7603.01    141.30 o
  -4   6   6     3134.79     3001.28     62.31 o
  -3   6   6     2358.00     2529.06     75.76 o
  -2   6   6      379.05      388.92     29.50 o
  -1   6   6     5628.02     5578.59     77.58 o
   0   6   6    11932.33    11381.98    198.61 o
   1   6   6    20361.93    20240.24    242.62 o
   2   6   6    18505.61    17827.28    207.33 o
   3   6   6    12536.33    12313.97    197.68 o
   4   6   6     2161.50     2237.32     47.18 o
   5   6   6      520.96      527.48     30.81 o
   6   6   6      792.93      746.76     31.16 o
   7   6   6      801.35      839.70     50.05 o
   8   6   6     5991.67     5916.13    125.16 o
   9   6   6     5198.77     5430.17    124.40 o
  10   6   6     3539.15     3548.74    103.48 o
  11   6   6     1456.32     1453.67     78.16 o
  12   6   6      146.96      202.37     44.32 o
 -10   7   6     3020.45     3105.97    181.44 o
  -9   7   6     1876.56     1953.15     86.00 o
  -8   7   6     1729.29     1850.44     77.01 o
  -7   7   6      685.94      679.37     48.47 o
  -6   7   6     1617.10     1628.45     72.58 o
  -5   7   6    10285.94    10163.96    176.81 o
  -4   7   6    16067.11    15613.83    202.85 o
  -3   7   6    14077.91    13905.67    204.70 o
  -2   7   6     8798.35     9090.12    125.93 o
  -1   7   6     4325.71     4329.68     71.17 o
   0   7   6     7235.25     7504.40    115.32 o
   1   7   6      141.01      171.07     26.72 o
   2   7   6     1212.14     1185.33     37.31 o
   3   7   6     7612.17     7790.61    171.41 o
   4   7   6     9483.92     9412.72    138.68 o
   5   7   6     4162.07     4204.76     69.01 o
   6   7   6      595.14      652.48     34.90 o
   7   7   6      138.43      140.44     21.64 o
   8   7   6      556.32      513.95     37.63 o
   9   7   6        0.66       15.68     26.91 o
  10   7   6      191.07      165.88     37.22 o
  11   7   6      582.67      675.97     57.94 o
 -10   8   6      176.52      180.88     50.42 o
  -9   8   6     1194.01     1216.12     71.07 o
  -8   8   6     1583.38     1697.80     78.79 o
  -7   8   6     5233.29     5049.73    118.18 o
  -6   8   6     8269.98     8466.25    159.95 o
  -5   8   6     9423.46     9253.73    165.87 o
  -4   8   6     6846.66     6782.38    129.22 o
  -3   8   6      203.48      187.16     19.62 o
  -2   8   6      456.23      469.29     25.56 o
  -1   8   6     3027.87     2927.12     58.28 o
   0   8   6      902.07      867.08     37.50 o
   1   8   6     2279.60     2097.56     47.70 o
   2   8   6     8821.42     9045.74    116.15 o
   3   8   6     9066.09     9359.33    120.59 o
   4   8   6     2633.59     2533.05     60.47 o
   5   8   6      152.80      139.92     20.97 o
   6   8   6     2332.94     2288.97     63.72 o
   7   8   6     4324.02     4393.38     84.35 o
   8   8   6     1214.80     1385.84     66.53 o
   9   8   6     4848.31     4765.07    118.99 o
  10   8   6     3882.99     3939.72    112.59 o
  11   8   6     5013.82     5006.92    137.05 o
  -9   9   6     5965.17     5561.76    165.08 o
  -8   9   6      886.23      982.50     62.43 o
  -7   9   6      424.25      389.64     40.91 o
  -6   9   6       22.72       13.36     23.78 o
  -5   9   6     1096.25     1236.38     74.91 o
  -4   9   6     5583.08     5754.70    131.17 o
  -3   9   6    11489.70    11263.70    169.42 o
  -2   9   6    11554.06    11386.01    216.81 o
  -1   9   6     5284.11     5337.18     86.74 o
   0   9   6      324.51      304.21     21.73 o
   1   9   6       13.82       33.10     13.49 o
   2   9   6       72.53       81.77     15.97 o
   3   9   6     1487.19     1497.67     73.98 o
   4   9   6     6573.03     6622.57    129.22 o
   5   9   6     7897.73     7953.13    120.61 o
   6   9   6     7965.97     7838.80    133.20 o
   7   9   6     7919.50     7675.66    123.13 o
   8   9   6      520.69      556.65     47.10 o
   9   9   6       12.39      -27.83     27.83 o
  10   9   6       14.73       43.19     38.94 o
  11   9   6      404.32      489.19     64.61 o
  -9  10   6     1770.65     1670.99    128.01 o
  -8  10   6     3714.83     3676.85    127.90 o
  -7  10   6     3579.20     3539.80    122.39 o
  -6  10   6     3013.08     2915.93     85.39 o
  -5  10   6     2809.72     2806.69     80.82 o
  -4  10   6     2619.49     2646.60     74.64 o
  -3  10   6      566.62      699.68     38.90 o
  -2  10   6      387.98      434.65     36.19 o
  -1  10   6      995.11      982.63     38.33 o
   0  10   6     5988.61     5857.39    119.02 o
   1  10   6     2346.55     2312.85     53.09 o
   2  10   6     2700.88     2780.72     59.44 o
   3  10   6     1738.51     1800.37     52.87 o
   4  10   6     2155.62     2204.47     60.51 o
   5  10   6      840.08      748.71     40.88 o
   6  10   6       44.98       53.78     23.42 o
   7  10   6     1841.50     1729.89     67.58 o
   8  10   6     5175.51     5249.53    125.50 o
   9  10   6     3497.19     3621.61    124.83 o
  10  10   6     3217.75     3172.93    121.70 o
  -9  11   6     3427.66     3671.79    235.26 o
  -8  11   6     3235.95     3028.97    146.42 o
  -7  11   6      596.72      640.38     62.69 o
  -6  11   6      249.62      270.49     35.89 o
  -5  11   6       82.41       88.08     33.96 o
  -4  11   6      713.69      757.06     47.01 o
  -3  11   6     1377.63     1348.06     66.03 o
  -2  11   6     7817.94     7672.13    117.68 o
  -1  11   6    10418.21    10336.90    159.28 o
   0  11   6     2653.91     2641.54    138.91 o
   1  11   6       83.37       66.27     19.48 o
   2  11   6       34.64       14.34     20.32 o
   3  11   6     2280.36     2299.60     63.10 o
   4  11   6     4671.36     4760.26    118.85 o
   5  11   6     8494.93     8144.90    138.34 o
   6  11   6    10241.22     9899.86    162.89 o
   7  11   6     7127.22     7190.52    133.02 o
   8  11   6     4724.53     4901.28    181.02 o
   9  11   6       56.66       95.56     43.55 o
  10  11   6      103.53      165.24     47.46 o
  -8  12   6     1110.28     1068.33    262.17 o
  -7  12   6     3086.97     3311.23    148.68 o
  -6  12   6     2596.52     2616.12    128.18 o
  -5  12   6     3315.51     3342.36    108.53 o
  -4  12   6     1934.60     1752.14     70.13 o
  -3  12   6      683.63      680.24     39.68 o
  -2  12   6        8.41        0.70     16.68 o
  -1  12   6     1841.78     1805.74     65.94 o
   0  12   6     9544.11     9438.13    151.33 o
   1  12   6    16342.50    16095.67    230.34 o
   2  12   6    11804.08    11929.77    182.52 o
   3  12   6     6362.59     6213.59    115.26 o
   4  12   6     2233.16     2291.98     65.51 o
   5  12   6       73.76       65.05     23.84 o
   6  12   6       33.16       12.39     28.81 o
   7  12   6     1165.90     1157.97    134.12 o
   8  12   6     3145.85     3044.74    122.54 o
   9  12   6     2951.17     2883.91    118.23 o
  -8  13   6     1430.35     1649.93    182.98 o
  -7  13   6      700.82      749.10     86.86 o
  -6  13   6       17.74       -3.84     42.95 o
  -5  13   6      236.64      287.71     55.99 o
  -4  13   6     1039.17     1179.08     61.41 o
  -3  13   6     2353.84     2233.38     74.80 o
  -2  13   6     3013.65     2977.41     85.00 o
  -1  13   6     5465.41     5337.72    121.18 o
   0  13   6     3041.25     3159.61     77.13 o
   1  13   6      835.96      855.03     95.04 o
   2  13   6       26.73      -14.67     27.52 o
   3  13   6      305.53      355.20     37.98 o
   4  13   6     2343.48     2408.43     94.33 o
   5  13   6     2638.65     2606.98     84.69 o
   6  13   6     3603.54     3640.93    117.93 o
   7  13   6     2245.59     2283.61    100.37 o
   8  13   6     1348.60     1243.26     83.63 o
  -7  14   6     3407.36     3735.46    168.26 o
  -6  14   6     4773.49     4770.19    182.38 o
  -5  14   6     6250.62     6125.43    231.44 o
  -4  14   6     2102.80     2053.19     96.43 o
  -3  14   6      343.02      352.73     38.69 o
  -2  14   6       14.49       72.59     32.63 o
  -1  14   6     1307.92     1300.03     87.15 o
   0  14   6     4076.56     3938.48    263.97 o
   1  14   6    10640.62    10520.05    219.96 o
   2  14   6    15840.74    15741.37    301.53 o
   3  14   6     6525.44     6471.84    206.89 o
   4  14   6     2164.02     2304.89     94.10 o
   5  14   6      496.07      481.94     45.52 o
   6  14   6      257.24      252.71     73.09 o
   7  14   6     1128.37     1234.05    102.92 o
  -6  15   6      201.37      247.59     52.29 o
  -5  15   6     1331.94     1290.97     87.73 o
  -4  15   6     4760.48     4563.55    141.45 o
  -3  15   6     6319.00     6464.51    209.31 o
  -2  15   6     4661.94     4571.15    130.42 o
  -1  15   6     3745.51     3887.75    228.09 o
   0  15   6     2195.93     2143.19     90.34 o
   1  15   6      930.38      914.06     66.66 o
   2  15   6       10.10        5.24     26.41 o
   3  15   6      527.44      408.69     42.85 o
   4  15   6     2693.28     2560.02    113.57 o
   5  15   6     2137.79     2223.10    150.32 o
   6  15   6     1063.77     1105.20     76.44 o
  -5  16   6     5163.64     5218.23    229.63 o
  -4  16   6     4314.79     4193.00    219.21 o
  -3  16   6     1320.01     1307.99    112.25 o
  -2  16   6       57.58       31.67     46.20 o
  -1  16   6      675.06      691.97     61.90 o
   0  16   6     2598.50     2715.58    106.73 o
   1  16   6     2151.96     2078.71     76.81 o
   2  16   6     1626.19     1675.81     73.30 o
   3  16   6     2598.56     2683.38     89.38 o
   4  16   6     1013.59     1026.28     71.19 o
   5  16   6      285.21      275.34     46.59 o
  -3  17   6     3914.54     4201.98    395.95 o
  -2  17   6     3963.55     3941.20    233.73 o
  -1  17   6     3184.15     3260.58    151.91 o
   0  17   6     1669.41     1887.32     79.13 o
   1  17   6      194.72      195.25     37.32 o
   2  17   6       67.65       98.95     33.01 o
   3  17   6      364.91      306.48     47.15 o
  -1 -12   7      313.15      359.45     36.83 o
   0 -12   7       35.68       61.14     22.91 o
   1 -12   7      224.70      266.47     29.57 o
   2 -12   7     1163.21     1072.95     50.24 o
   3 -12   7     1308.05     1319.66     55.62 o
   4 -12   7     1577.75     1650.44     64.58 o
   5 -12   7     2585.00     2513.30     83.21 o
  -3 -11   7       75.32       66.17     32.23 o
  -2 -11   7     1838.00     2036.59     68.38 o
  -1 -11   7     6308.99     6299.05    139.00 o
   0 -11   7     4411.59     4317.29    102.86 o
   1 -11   7     2761.71     2750.10     74.63 o
   2 -11   7     1829.60     1833.79     59.14 o
   3 -11   7     1063.57     1002.72     47.34 o
   4 -11   7        4.88        4.13     18.74 o
   5 -11   7      292.65      329.67     34.13 o
   6 -11   7     1452.41     1385.93     65.52 o
   7 -11   7     3461.30     3427.93    126.39 o
  -4 -10   7     2559.13     2790.25    101.68 o
  -3 -10   7     2612.24     2618.00     78.35 o
  -2 -10   7     1889.20     1813.75     60.55 o
  -1 -10   7      276.51      299.07     27.68 o
   0 -10   7      102.19       98.34     19.80 o
   1 -10   7      314.89      329.82     26.58 o
   2 -10   7      156.66      174.14     21.45 o
   3 -10   7      523.96      549.76     33.66 o
   4 -10   7     2662.58     2597.65     73.31 o
   5 -10   7     1730.36     1801.05     64.88 o
   6 -10   7     1560.15     1558.55     65.94 o
   7 -10   7     1970.28     1922.14    116.69 o
   8 -10   7        9.13       65.62     37.17 o
  -5  -9   7      752.95      802.58     65.31 o
  -4  -9   7      562.90      617.33     46.17 o
  -3  -9   7      148.57      232.21     29.52 o
  -2  -9   7       39.84       69.04     20.21 o
  -1  -9   7      780.68      708.00     35.96 o
   0  -9   7     3691.33     3553.30     73.02 o
   1  -9   7     6138.66     6083.42    117.94 o
   2  -9   7     2637.16     2666.90     63.72 o
   3  -9   7      891.91      924.03     37.55 o
   4  -9   7      159.52      180.18     23.21 o
   5  -9   7       39.09       41.47     19.18 o
   6  -9   7     1126.59     1114.28     80.90 o
   7  -9   7     5796.28     5824.96    126.72 o
   8  -9   7     6243.60     6301.27    159.31 o
   9  -9   7     6274.50     6510.73    168.54 o
  -6  -8   7      551.04      668.62     74.97 o
  -5  -8   7     2285.41     2457.75     96.69 o
  -4  -8   7     4010.42     3916.11     98.44 o
  -3  -8   7     2572.27     2587.87     72.96 o
  -2  -8   7     1894.87     1897.92     56.87 o
  -1  -8   7     2338.61     2351.74     57.65 o
   0  -8   7      544.36      568.12     26.68 o
   1  -8   7      539.50      564.87     24.05 o
   2  -8   7     3190.84     3110.26     65.49 o
   3  -8   7     8523.56     8596.25    155.92 o
   4  -8   7     8785.46     8647.27    147.05 o
   5  -8   7     4941.00     4988.15    117.98 o
   6  -8   7     2007.94     1968.63     72.73 o
   7  -8   7     1269.09     1268.72     67.38 o
   8  -8   7      101.92       63.51     29.12 o
   9  -8   7      218.99      157.41     37.88 o
  10  -8   7     2059.23     2259.36    122.85 o
  -6  -7   7     2143.68     2299.89    116.34 o
  -5  -7   7     1174.38     1334.80    140.70 o
  -4  -7   7      811.71      784.08     47.06 o
  -3  -7   7       57.23       63.11     20.99 o
  -2  -7   7     1008.62     1066.24     41.99 o
  -1  -7   7      604.65      635.80     38.17 o
   0  -7   7     5939.25     5974.84    117.41 o
   1  -7   7     6822.70     6762.95    120.45 o
   2  -7   7     7372.48     7108.03    123.46 o
   3  -7   7     3862.24     3851.13     84.33 o
   4  -7   7      216.36      209.19     28.41 o
   5  -7   7      736.90      696.17     35.67 o
   6  -7   7     2713.03     2574.92     69.67 o
   7  -7   7     3897.88     3850.36     93.66 o
   8  -7   7     2805.53     2760.68     82.10 o
   9  -7   7     2797.32     2772.95    101.18 o
  10  -7   7     2921.29     3026.57    215.20 o
  -7  -6   7      826.38      799.23     82.30 o
  -6  -6   7       45.45       77.48     40.76 o
  -5  -6   7     1032.28     1123.72    116.08 o
  -4  -6   7     3332.48     3335.26     86.26 o
  -3  -6   7     4660.32     4557.27    104.65 o
  -2  -6   7     6646.47     6704.70    119.27 o
  -1  -6   7     4070.98     4126.92     77.18 o
   0  -6   7      861.05      827.60     54.25 o
   1  -6   7      101.42      106.87     33.06 o
   2  -6   7     1352.41     1292.47    113.02 o
   3  -6   7    10616.90    10476.11    128.11 o
   4  -6   7    15601.26    15303.78    232.34 o
   5  -6   7    11654.47    11470.12    186.40 o
   6  -6   7     8010.10     7924.77    143.62 o
   7  -6   7      667.54      701.47     48.13 o
   8  -6   7       34.45       62.69     23.08 o
   9  -6   7      407.29      490.36     53.97 o
  10  -6   7      727.56      626.89     58.34 o
  11  -6   7     2176.61     2160.44    176.06 o
  -8  -5   7     1364.64     1459.26    155.31 o
  -7  -5   7     2460.36     2445.10    125.81 o
  -6  -5   7     2119.81     2156.02    110.08 o
  -5  -5   7     2644.23     2615.53    132.45 o
  -4  -5   7      205.78      242.88     30.80 o
  -3  -5   7      305.41      358.59     28.75 o
  -2  -5   7     3388.03     3439.27     72.73 o
  -1  -5   7    17088.83    16839.98    245.94 o
   0  -5   7    16457.05    16304.30    264.73 o
   1  -5   7     7118.35     6914.60    169.21 o
   2  -5   7     7278.21     7376.70    137.29 o
   3  -5   7     4141.25     3970.51     58.37 o
   4  -5   7      347.89      348.13     20.43 o
   5  -5   7      560.90      594.26     31.15 o
   6  -5   7     2926.10     2992.66     72.60 o
   7  -5   7     5965.08     5814.05    123.73 o
   8  -5   7     4359.43     4374.79    103.70 o
   9  -5   7     1734.23     1681.34     77.98 o
  10  -5   7      198.55      207.09     41.18 o
  11  -5   7      274.66      300.62     84.57 o
  -8  -4   7      925.33      618.15    108.41 o
  -7  -4   7      449.40      403.06     67.27 o
  -6  -4   7      123.96      161.52     61.12 o
  -5  -4   7     1699.72     1562.06     69.87 o
  -4  -4   7     5434.52     5649.05    132.30 o
  -3  -4   7     8760.63     8561.22    170.75 o
  -2  -4   7     8555.69     8407.90    159.31 o
  -1  -4   7    14038.37    14073.99    204.18 o
   0  -4   7      843.90      907.04    146.85 o
   1  -4   7       30.73       -1.54     18.78 o
   2  -4   7     1066.15     1079.38     41.88 o
   3  -4   7     1948.98     1927.95     47.12 o
   4  -4   7     6265.51     6182.27     81.39 o
   5  -4   7     5455.99     5589.74    102.58 o
   6  -4   7     3931.00     3921.11     84.94 o
   7  -4   7     2524.34     2562.36     70.70 o
   8  -4   7      760.91      667.14     42.86 o
   9  -4   7      340.48      401.41     45.00 o
  10  -4   7     1716.05     1484.14     95.25 o
  11  -4   7     1376.67     1222.88    146.08 o
  12  -4   7     2063.51     1832.14    179.14 o
  -8  -3   7     3614.75     3696.48    122.51 o
  -7  -3   7     5912.54     5808.68    217.98 o
  -6  -3   7     4930.31     5118.76    206.82 o
  -5  -3   7     4626.62     4573.31    159.77 o
  -4  -3   7     2968.82     3070.39     88.59 o
  -3  -3   7      241.82      244.80     26.30 o
  -2  -3   7     8017.07     7912.87    151.20 o
  -1  -3   7    15515.30    15066.67    218.04 o
   0  -3   7    19635.86    20102.85    605.08 o
   1  -3   7    10021.29    10162.52    342.13 o
   2  -3   7     9064.57     9486.58    212.46 o
   3  -3   7     1554.10     1568.95     26.88 o
   4  -3   7       77.12      103.29     10.00 o
   5  -3   7      164.09      192.98     13.49 o
   6  -3   7     2256.12     2278.27     53.12 o
   7  -3   7     3418.03     3373.63     72.53 o
   8  -3   7     6351.78     6241.78    114.25 o
   9  -3   7     3362.90     3349.84    105.76 o
  10  -3   7     2421.88     2273.56     99.33 o
  11  -3   7      448.72      401.16     62.62 o
  12  -3   7      239.73      265.25     88.42 o
  -9  -2   7     1550.56     1560.15     94.99 o
  -8  -2   7      278.84      338.85     49.90 o
  -7  -2   7     1091.60     1110.39    120.01 o
  -6  -2   7     1581.00     1776.61     66.23 o
  -5  -2   7     5673.11     5478.01    106.16 o
  -4  -2   7     6191.76     6093.47    137.96 o
  -3  -2   7     7421.44     7558.01    153.16 o
  -2  -2   7     8934.44     8906.55    166.81 o
  -1  -2   7     4593.59     4568.10     81.15 o
   0  -2   7     2210.72     2267.21     36.38 o
   1  -2   7       21.12       21.21     33.83 o
   2  -2   7     4682.93     4913.72    125.48 o
   3  -2   7     1337.69     1280.77     23.87 o
   4  -2   7      447.65      479.74     18.40 o
   5  -2   7     2293.46     2427.12     43.84 o
   6  -2   7     3725.11     3667.31     60.67 o
   7  -2   7     4040.33     4001.23     80.16 o
   8  -2   7      769.43      802.64     41.02 o
   9  -2   7     1097.56     1078.72     57.54 o
  10  -2   7     1333.22     1363.92     76.53 o
  11  -2   7     2949.45     3240.21    113.31 o
  12  -2   7     2903.62     3032.10    147.30 o
  -9  -1   7     1612.82     1749.53    112.64 o
  -8  -1   7     4316.50     4417.15    339.06 o
  -7  -1   7    10429.00    10117.42    247.79 o
  -6  -1   7     8819.21     8249.59    175.83 o
  -5  -1   7     3706.27     3698.65     84.23 o
  -4  -1   7      911.29      939.62     42.50 o
  -3  -1   7      601.53      647.75     58.05 o
  -2  -1   7      588.76      663.66     33.56 o
  -1  -1   7     1164.86     1105.25     28.17 o
   0  -1   7     1928.98     1869.48     33.38 o
   1  -1   7    19232.60    20018.73    251.24 o
   2  -1   7    16591.41    16852.94    193.23 o
   3  -1   7     7205.20     7343.15     92.80 o
   4  -1   7      244.15      276.88     18.81 o
   5  -1   7       95.36      112.58     12.73 o
   6  -1   7     1929.08     1980.80     41.00 o
   7  -1   7     3951.34     3936.99     72.19 o
   8  -1   7    10101.37    10143.01    166.18 o
   9  -1   7    12488.85    12906.93    223.50 o
  10  -1   7     9741.36     9950.24    216.29 o
  11  -1   7     3514.41     3761.11    123.46 o
  12  -1   7      294.96      243.00     61.62 o
  -9   0   7     1850.09     1757.61    149.92 o
  -8   0   7     1138.52     1143.17    116.86 o
  -7   0   7        7.15       27.50     34.17 o
  -6   0   7     1159.17     1150.34     60.19 o
  -5   0   7     4690.36     4662.26     99.91 o
  -4   0   7    10834.63    10631.29    178.73 o
  -3   0   7     6391.25     6052.65    107.36 o
  -2   0   7     2753.83     2839.72     62.06 o
  -1   0   7     3949.08     3981.94     65.47 o
   0   0   7     1111.39     1093.38     27.68 o
   1   0   7      496.81      592.53     16.54 o
   2   0   7     1637.58     1588.00     28.48 o
   3   0   7    10770.85    10920.08    133.44 o
   4   0   7    16717.65    16725.63    219.70 o
   5   0   7    13153.29    13089.53    162.46 o
   6   0   7     4600.32     4659.00     70.41 o
   7   0   7     2772.84     2751.83     64.53 o
   8   0   7      858.58      867.84     42.24 o
   9   0   7       83.77       65.93     36.73 o
  10   0   7     1597.02     1754.50     81.81 o
  11   0   7     2473.81     2621.79    103.20 o
  12   0   7     4159.10     4287.16    138.01 o
  -9   1   7     1041.13     1140.31    146.46 o
  -8   1   7     2100.59     1953.84    128.78 o
  -7   1   7     2437.94     2430.46    106.59 o
  -6   1   7     8462.77     7836.02    173.01 o
  -5   1   7     6483.71     6148.26    107.66 o
  -4   1   7     2040.89     2075.53     55.30 o
  -3   1   7       14.10       10.08     10.99 o
  -2   1   7      347.77      412.23     23.44 o
  -1   1   7       89.03      123.71     14.14 o
   0   1   7      903.70      792.58     22.17 o
   1   1   7     9792.08     9913.11    121.87 o
   2   1   7     5881.88     5586.97     67.58 o
   3   1   7     8503.41     8284.03     94.97 o
   4   1   7     4505.92     4618.90     60.80 o
   5   1   7      116.25      158.02     13.07 o
   6   1   7     1240.05     1195.58     32.24 o
   7   1   7     3179.66     3016.42     50.63 o
   8   1   7     5921.31     5787.76    118.57 o
   9   1   7     5060.54     5466.79    120.48 o
  10   1   7     7424.03     7666.75    223.13 o
  11   1   7     4650.09     4670.70    139.23 o
  12   1   7      703.41      875.78    101.32 o
 -10   2   7     3032.90     3189.47    189.52 o
  -9   2   7     2479.25     2328.53    212.20 o
  -8   2   7     1553.76     1545.42    155.31 o
  -7   2   7      589.68      625.01     88.80 o
  -6   2   7      413.77      465.79     56.82 o
  -5   2   7      403.63      422.89     29.41 o
  -4   2   7     4999.72     4898.34     97.24 o
  -3   2   7     9873.21     9815.00    143.23 o
  -2   2   7    13121.07    12832.08    195.07 o
  -1   2   7    10174.94    10271.38    129.61 o
   0   2   7     7974.80     8411.33    107.25 o
   1   2   7      398.59      519.08     19.54 o
   2   2   7      801.46      798.09     19.98 o
   3   2   7     7253.64     7129.82     91.48 o
   4   2   7    41803.64    42895.44    478.60 o
   5   2   7    53714.48    53018.05    589.72 o
   6   2   7    16457.83    16905.21    191.77 o
   7   2   7     5115.14     5093.56     76.91 o
   8   2   7      602.21      619.99     33.02 o
   9   2   7        4.55      -23.02     24.13 o
  10   2   7     1137.95     1112.20     70.18 o
  11   2   7     2403.87     2316.47    199.90 o
  12   2   7     3715.11     3902.82    169.53 o
 -10   3   7      464.59      477.78     74.03 o
  -9   3   7      277.82      373.67     64.34 o
  -8   3   7     1542.49     1469.49    100.59 o
  -7   3   7     1925.91     1807.86     78.99 o
  -6   3   7      814.24      813.52     48.00 o
  -5   3   7     3426.69     3242.68     80.68 o
  -4   3   7     6360.20     6193.10    105.86 o
  -3   3   7      663.55      735.64     53.14 o
  -2   3   7     1497.45     1492.32     31.97 o
  -1   3   7     5986.11     5843.16     82.27 o
   0   3   7    10902.03    11102.38    138.40 o
   1   3   7    14624.08    14552.16    187.45 o
   2   3   7    11464.47    11678.14    141.70 o
   3   3   7     7453.11     7394.12     96.67 o
   4   3   7     3664.62     3743.65     61.09 o
   5   3   7        2.56       10.91     12.15 o
   6   3   7     1224.78     1368.72     46.13 o
   7   3   7     3889.96     3953.35     66.36 o
   8   3   7     4534.15     4595.40     76.77 o
   9   3   7     2711.63     2745.86     79.90 o
  10   3   7      188.56      214.75     50.14 o
  11   3   7      196.34      236.75     47.00 o
  12   3   7      251.55      115.08     60.74 o
 -10   4   7     2881.27     2939.67    146.97 o
  -9   4   7     2851.00     2769.53    136.13 o
  -8   4   7     1276.34     1182.62     76.20 o
  -7   4   7      813.76      694.05     55.74 o
  -6   4   7      101.49      116.04     30.77 o
  -5   4   7      158.27      184.24     26.87 o
  -4   4   7     3223.93     3271.06     81.67 o
  -3   4   7    16062.54    15792.31    224.47 o
  -2   4   7    20403.62    20269.35    223.51 o
  -1   4   7    13598.03    13244.29    164.39 o
   0   4   7    10990.31    11197.50    141.07 o
   1   4   7        8.87      -10.53     10.53 o
   2   4   7     2369.08     2428.89     43.59 o
   3   4   7     6657.94     6713.27     91.70 o
   4   4   7     9034.04     9030.46    119.13 o
   5   4   7    17497.40    17365.39    302.80 o
   6   4   7    15451.53    15506.97    181.32 o
   7   4   7     6627.89     6509.58    126.36 o
   8   4   7      950.00      884.25     38.86 o
   9   4   7       72.37      107.41     28.02 o
  10   4   7     1172.19     1164.60     63.27 o
  11   4   7     1980.90     1864.09     98.76 o
  12   4   7     1925.93     1519.65    192.21 o
 -10   5   7      123.64      156.16     46.86 o
  -9   5   7      550.03      631.91     77.98 o
  -8   5   7     2891.95     2721.03    105.12 o
  -7   5   7     6007.99     6031.37    165.41 o
  -6   5   7     8536.21     8282.27    156.66 o
  -5   5   7     5600.43     5713.50    116.94 o
  -4   5   7     2105.51     2014.46     61.22 o
  -3   5   7      805.44      858.71     26.02 o
  -2   5   7      579.21      586.29     22.20 o
  -1   5   7    12644.48    12709.87    160.07 o
   0   5   7    35538.70    34928.46    963.13 o
   1   5   7    20910.91    20165.86    261.09 o
   2   5   7    10592.06    10284.47    131.82 o
   3   5   7     8531.88     8616.42    141.24 o
   4   5   7      571.28      496.70     24.87 o
   5   5   7        6.06       18.47     12.16 o
   6   5   7       84.29       63.69     14.65 o
   7   5   7     3700.77     3634.58     70.79 o
   8   5   7     4624.22     4898.53     88.68 o
   9   5   7     5343.82     5163.20    118.29 o
  10   5   7     1986.94     1921.73     84.68 o
  11   5   7      611.63      689.72     56.11 o
  12   5   7       21.11      -22.83     39.62 o
 -10   6   7     1153.75     1264.26    217.97 o
  -9   6   7     3290.50     3076.21    100.59 o
  -8   6   7     2095.51     2249.90     82.28 o
  -7   6   7      135.41      143.09     32.29 o
  -6   6   7       62.24       59.29     26.16 o
  -5   6   7     1556.77     1592.76     90.11 o
  -4   6   7     9714.66     9987.28    154.60 o
  -3   6   7     9732.04     9307.54    131.36 o
  -2   6   7    10459.30    10306.65    126.15 o
  -1   6   7    14912.32    15335.78    211.00 o
   0   6   7     5343.03     5198.79     87.56 o
   1   6   7      338.21      340.77     18.63 o
   2   6   7     1039.54     1128.88     32.30 o
   3   6   7     1674.47     1666.34     39.26 o
   4   6   7     3867.82     3694.10     60.16 o
   5   6   7     2388.11     2494.76     53.00 o
   6   6   7     1225.56     1303.95     41.15 o
   7   6   7     1536.03     1556.57     51.88 o
   8   6   7     2485.40     2458.72     61.80 o
   9   6   7      243.18      270.24     37.11 o
  10   6   7      455.56      486.67     47.01 o
  11   6   7     1336.89     1386.02     80.90 o
  12   6   7     2389.37     2287.97     97.08 o
  -9   7   7      426.01      421.42     48.02 o
  -8   7   7     3032.35     2987.06     94.57 o
  -7   7   7     8088.71     7999.67    160.80 o
  -6   7   7    12211.33    11934.63    207.95 o
  -5   7   7     6855.57     7010.46    136.74 o
  -4   7   7     3444.93     3310.18     99.61 o
  -3   7   7      636.05      623.72     31.19 o
  -2   7   7       21.57       16.19     12.20 o
  -1   7   7     1907.70     1939.43     49.55 o
   0   7   7     8892.76     9108.25    139.87 o
   1   7   7     8713.82     8182.45    113.37 o
   2   7   7    14990.34    14230.13    252.19 o
   3   7   7     5788.20     5665.47     87.21 o
   4   7   7     3202.24     3319.82     77.31 o
   5   7   7       63.39       68.94     15.43 o
   6   7   7     1035.96     1014.61     87.90 o
   7   7   7     4132.84     4124.60     87.15 o
   8   7   7     5421.44     5276.27     96.99 o
   9   7   7     5675.91     5580.11    156.10 o
  10   7   7     6280.03     6220.22    143.78 o
  11   7   7     3341.41     3317.92    153.92 o
  -9   8   7     3713.30     3831.13    113.99 o
  -8   8   7     2866.18     2927.73     94.68 o
  -7   8   7      430.97      433.70     82.34 o
  -6   8   7      201.38      197.46     32.97 o
  -5   8   7     2420.06     2586.69    120.07 o
  -4   8   7     6868.16     6807.23    157.58 o
  -3   8   7     9357.38     9381.22    120.75 o
  -2   8   7     5203.37     5193.99     86.27 o
  -1   8   7     5079.15     5356.66     94.91 o
   0   8   7     3433.93     3524.81     70.90 o
   1   8   7      121.67      105.71     15.76 o
   2   8   7       42.26       22.60     13.20 o
   3   8   7     4734.50     4945.56     81.59 o
   4   8   7     6255.23     6348.76     99.07 o
   5   8   7     6199.03     6380.65    111.27 o
   6   8   7     4824.87     4831.27     94.64 o
   7   8   7     1826.16     1974.80     66.46 o
   8   8   7     1002.23     1009.37     46.65 o
   9   8   7       28.47       60.15     29.59 o
  10   8   7      332.11      329.60     50.16 o
  11   8   7     1750.38     1842.39     90.07 o
  -9   9   7      273.42      246.88     46.50 o
  -8   9   7     1638.33     1826.42     82.05 o
  -7   9   7     5469.01     5181.39    124.23 o
  -6   9   7     4953.74     4975.98    140.16 o
  -5   9   7     4185.07     4417.68    104.46 o
  -4   9   7     2665.21     2645.46     75.70 o
  -3   9   7     1284.06     1256.09     53.03 o
  -2   9   7      108.66      106.61     19.51 o
  -1   9   7      533.30      538.41     30.95 o
   0   9   7      128.33      162.71     19.13 o
   1   9   7     3076.28     3075.80     61.05 o
   2   9   7     6646.21     6659.80    101.92 o
   3   9   7     7900.58     8045.82    138.86 o
   4   9   7     5743.56     5617.31    101.94 o
   5   9   7     1862.29     1973.51     73.11 o
   6   9   7       82.01       58.28     22.90 o
   7   9   7      935.91      981.80     49.97 o
   8   9   7     3797.42     3734.34     90.49 o
   9   9   7     6944.26     6760.23    149.51 o
  10   9   7     5774.53     6176.01    164.35 o
  11   9   7     5796.81     5653.39    169.35 o
  -9  10   7     4043.06     4261.25    182.75 o
  -8  10   7     2073.68     2013.36     85.86 o
  -7  10   7     1660.88     1822.49    125.07 o
  -6  10   7       57.70      105.95     29.68 o
  -5  10   7      151.24      155.58     30.40 o
  -4  10   7     2012.97     2018.65    104.65 o
  -3  10   7     6361.44     6370.45    126.11 o
  -2  10   7     9202.02     8767.97    141.66 o
  -1  10   7     1644.94     1633.44     51.00 o
   0  10   7      575.12      548.21     32.51 o
   1  10   7     1919.37     1915.57     55.78 o
   2  10   7      298.25      291.88     26.58 o
   3  10   7     1815.99     1902.45     61.82 o
   4  10   7     6406.33     6405.33    114.86 o
   5  10   7    12030.52    11955.07    181.37 o
   6  10   7    15203.66    15301.86    223.99 o
   7  10   7     5791.78     5702.19    114.34 o
   8  10   7     1000.09     1050.07     54.87 o
   9  10   7       10.26      -21.40     29.23 o
  10  10   7      640.01      647.63     66.53 o
  -8  11   7     1812.14     1842.15    103.95 o
  -7  11   7      755.31      803.80     61.36 o
  -6  11   7      461.38      582.48     58.48 o
  -5  11   7     1355.95     1326.34     64.19 o
  -4  11   7     3216.06     3027.72     85.33 o
  -3  11   7     1470.81     1367.47     61.26 o
  -2  11   7      319.02      347.31     30.18 o
  -1  11   7     1183.80     1122.95     48.05 o
   0  11   7     8382.93     8265.77    142.62 o
   1  11   7     7722.37     7550.38    127.08 o
   2  11   7    10848.38    10765.43    166.32 o
   3  11   7     6044.04     6065.46    111.28 o
   4  11   7     4168.24     4360.93    102.61 o
   5  11   7     1964.01     1985.64     63.25 o
   6  11   7       40.61       49.93     24.44 o
   7  11   7     2214.46     2226.77     65.03 o
   8  11   7     4142.51     4126.58    128.53 o
   9  11   7     3276.48     3279.69    148.46 o
  10  11   7     1859.98     1832.52    179.68 o
  -8  12   7     2637.25     2648.57    167.99 o
  -7  12   7     1057.39     1151.75     99.47 o
  -6  12   7      291.17      341.82     55.06 o
  -5  12   7       16.27       10.95     26.17 o
  -4  12   7      404.36      401.38     39.15 o
  -3  12   7     3107.69     3276.20    108.53 o
  -2  12   7     5137.01     5284.00    176.45 o
  -1  12   7    11080.69    11308.01    193.74 o
   0  12   7    14667.88    14487.40    214.87 o
   1  12   7     1669.22     1670.81     57.16 o
   2  12   7     1027.46     1041.11     53.49 o
   3  12   7     1776.27     1831.19     79.40 o
   4  12   7     2596.77     2453.16     68.85 o
   5  12   7     7323.75     7113.19    129.79 o
   6  12   7     6313.83     6323.50    123.52 o
   7  12   7     3948.88     3964.43    152.25 o
   8  12   7     2344.12     2394.00    104.50 o
   9  12   7      229.12      225.73     67.88 o
  -7  13   7     2809.37     2746.23    149.92 o
  -6  13   7     3544.77     3382.47    156.46 o
  -5  13   7     2994.94     2931.26    103.70 o
  -4  13   7     1301.55     1230.83     61.60 o
  -3  13   7      930.81      891.26     47.24 o
  -2  13   7      200.80      228.80     33.01 o
  -1  13   7      969.82      950.65     68.47 o
   0  13   7     4437.26     4572.65    105.99 o
   1  13   7    12023.72    12209.63    209.03 o
   2  13   7    10341.80    10229.11    183.25 o
   3  13   7     6728.37     6671.40    138.14 o
   4  13   7     2048.00     2001.19     64.92 o
   5  13   7      197.04      228.36     36.44 o
   6  13   7      263.47      219.65     38.77 o
   7  13   7      756.27      659.43    101.97 o
   8  13   7     1751.49     1923.19    100.90 o
  -7  14   7      576.87      612.09    150.69 o
  -6  14   7        2.35        0.87     47.26 o
  -5  14   7      479.06      413.22     77.66 o
  -4  14   7     3456.48     3293.14     97.15 o
  -3  14   7     4435.93     4639.49    132.18 o
  -2  14   7     4222.69     4073.26    120.98 o
  -1  14   7     7129.53     7258.94    170.94 o
   0  14   7     5840.16     5500.14    161.86 o
   1  14   7     2563.98     2549.24     96.03 o
   2  14   7       16.44       30.14     31.80 o
   3  14   7      666.88      552.89     55.24 o
   4  14   7     1840.80     1814.67     75.02 o
   5  14   7     2121.12     2246.77     83.92 o
   6  14   7     2038.64     2018.17     84.93 o
   7  14   7      862.99      794.46     69.70 o
   8  14   7      880.42      969.97     77.76 o
  -6  15   7     7280.44     7539.19    201.08 o
  -5  15   7     6701.99     7046.90    187.91 o
  -4  15   7     4477.74     4707.08    145.28 o
  -3  15   7     1839.16     1886.05    160.54 o
  -2  15   7      184.63      252.12     43.99 o
  -1  15   7      466.79      504.88     61.31 o
   0  15   7     2170.73     2054.45    168.74 o
   1  15   7     4113.92     4324.50    180.00 o
   2  15   7     5138.25     5280.86    147.49 o
   3  15   7     4766.43     4684.49    117.49 o
   4  15   7     2244.34     2058.58     83.96 o
   5  15   7       23.06       28.64     31.98 o
   6  15   7      617.41      590.62     62.14 o
   7  15   7      361.25      333.79     55.11 o
  -5  16   7     1239.50     1178.86     88.49 o
  -4  16   7     2134.41     2104.37    226.42 o
  -3  16   7     5420.67     5652.72    447.85 o
  -2  16   7     4991.96     5084.87    380.58 o
  -1  16   7     2460.26     2239.48     96.83 o
   0  16   7      322.46      369.10     51.51 o
   1  16   7      222.76      268.08     49.89 o
   2  16   7      110.43       99.98     32.88 o
   3  16   7      373.92      342.27     43.81 o
   4  16   7     2078.51     2207.46    112.08 o
   5  16   7     1830.59     1894.21     84.50 o
  -3  17   7     1029.29      970.95     98.10 o
  -2  17   7      312.06      255.65    133.39 o
  -1  17   7       93.38       -6.99     47.84 o
   0  17   7      215.61      164.90     66.05 o
   1  17   7      571.04      559.28     50.63 o
   2  17   7     1511.45     1557.47     91.77 o
   3  17   7     2917.31     2966.34     97.47 o
   4  17   7     1614.49     1625.76     79.47 o
   2 -12   8     1422.27     1401.59     96.87 o
   3 -12   8      406.82      409.69     42.36 o
  -1 -11   8     1265.54     1269.81     56.49 o
   0 -11   8      424.79      456.03     39.53 o
   1 -11   8       40.88       55.52     18.93 o
   2 -11   8      141.13      166.87     22.70 o
   3 -11   8      174.11      210.48     29.68 o
   4 -11   8     1730.30     1739.75     61.09 o
   5 -11   8     3097.01     3095.56     88.58 o
   6 -11   8     2849.76     2845.07     89.77 o
  -3 -10   8      113.62       57.55     25.50 o
  -2 -10   8      362.14      339.17     35.35 o
  -1 -10   8     2273.32     2245.29     69.77 o
   0 -10   8     3008.50     3098.02     78.05 o
   1 -10   8     2946.83     2826.64     78.56 o
   2 -10   8     1265.84     1187.54     43.02 o
   3 -10   8     1085.08     1051.15     42.28 o
   4 -10   8      491.18      497.74     34.32 o
   5 -10   8        7.84       44.73     22.69 o
   6 -10   8     1824.70     1898.10     86.95 o
   7 -10   8     5074.13     5147.91    133.36 o
   8 -10   8     6888.45     6941.85    285.24 o
  -4  -9   8     1375.79     1414.90     73.53 o
  -3  -9   8     1311.73     1358.18     58.15 o
  -2  -9   8     2030.75     2093.46     63.29 o
  -1  -9   8     1623.19     1646.67     52.80 o
   0  -9   8      103.68       79.70     17.76 o
   1  -9   8      333.74      340.35     43.07 o
   2  -9   8      842.59      865.80     68.88 o
   3  -9   8     2017.37     2011.54     54.14 o
   4  -9   8     1617.65     1556.80    114.92 o
   5  -9   8     2879.83     2836.09     72.54 o
   6  -9   8     3458.20     3405.09     85.87 o
   7  -9   8     1340.06     1423.90     61.13 o
   8  -9   8      318.07      331.26     37.48 o
   9  -9   8      158.18      144.50     40.36 o
  -5  -8   8     1314.77     1171.02     88.07 o
  -4  -8   8      892.83      984.66     67.54 o
  -3  -8   8       84.64      103.89     23.90 o
  -2  -8   8       43.95       31.43     21.53 o
  -1  -8   8      687.94      699.07     34.09 o
   0  -8   8     5315.02     5256.13     93.26 o
   1  -8   8     8311.77     8147.40    144.50 o
   2  -8   8     5689.78     5619.89    103.47 o
   3  -8   8     3521.31     3554.76     76.21 o
   4  -8   8      409.10      415.63     26.19 o
   5  -8   8       15.25       28.66     20.21 o
   6  -8   8     1882.98     1930.30     72.50 o
   7  -8   8     4683.82     4722.54    125.67 o
   8  -8   8     8213.29     8171.16    187.63 o
   9  -8   8     9084.15     9162.68    210.35 o
  -6  -7   8      828.74      965.73     85.61 o
  -5  -7   8      916.80      987.84     80.44 o
  -4  -7   8     1313.26     1303.21     66.50 o
  -3  -7   8     3772.35     3760.76     89.58 o
  -2  -7   8     4327.94     4342.58     91.03 o
  -1  -7   8     2189.66     2206.27     54.32 o
   0  -7   8     1180.64     1186.43     34.11 o
   1  -7   8      127.95      135.32     42.29 o
   2  -7   8     4088.34     3876.49    150.69 o
   3  -7   8     9468.52     9414.42    148.06 o
   4  -7   8     9668.21     9488.00    197.42 o
   5  -7   8     6658.88     6376.46    117.68 o
   6  -7   8     2682.50     2815.44     72.88 o
   7  -7   8      868.71      792.52     45.90 o
   8  -7   8      290.27      320.01     35.30 o
   9  -7   8       35.15       61.00     32.21 o
  10  -7   8     2075.72     2288.36     99.04 o
  -6  -6   8     2861.08     2693.38    126.80 o
  -5  -6   8      773.98      731.27     68.21 o
  -4  -6   8       99.50       80.91     26.47 o
  -3  -6   8      166.61      192.92     28.51 o
  -2  -6   8     1209.09     1204.57     44.08 o
  -1  -6   8     1758.87     1763.07     46.09 o
   0  -6   8     3508.65     3367.68     61.12 o
   1  -6   8     6603.81     6445.95    212.20 o
   2  -6   8    14159.55    13847.43    519.35 o
   3  -6   8     5794.35     5792.23    150.67 o
   4  -6   8      773.72      784.99     58.93 o
   5  -6   8      918.25      944.83     37.82 o
   6  -6   8      974.99     1056.02     45.20 o
   7  -6   8     1157.23     1143.59     60.39 o
   8  -6   8     3468.74     3323.74     90.04 o
   9  -6   8     3058.31     2944.02    105.26 o
  10  -6   8     1343.58     1438.45     85.08 o
  11  -6   8      970.84     1051.77    133.01 o
  -7  -5   8      284.04      172.27     52.70 o
  -6  -5   8       94.70      144.93     45.67 o
  -5  -5   8     1721.97     1747.37     77.32 o
  -4  -5   8     8226.76     8132.46    176.45 o
  -3  -5   8    11115.00    10925.42    218.96 o
  -2  -5   8     5112.92     5116.88    110.97 o
  -1  -5   8     2353.60     2315.12     57.49 o
   0  -5   8     2445.69     2423.18     53.31 o
   1  -5   8      223.03      187.51     30.50 o
   2  -5   8     1177.67     1370.46     67.99 o
   3  -5   8     5509.41     5390.85    173.37 o
   4  -5   8     9188.88     8979.05    143.90 o
   5  -5   8    17317.65    17079.19    261.06 o
   6  -5   8     5445.33     5251.78    105.17 o
   7  -5   8      476.15      461.72     35.01 o
   8  -5   8       23.61       -0.09     19.91 o
   9  -5   8      688.86      658.98     55.00 o
  10  -5   8      710.48      736.83     61.55 o
  11  -5   8     2051.91     1942.66    115.25 o
  -7  -4   8     3816.30     3922.20    158.90 o
  -6  -4   8     3235.42     3243.87    134.37 o
  -5  -4   8     3006.16     3012.93     98.37 o
  -4  -4   8      810.37      792.65     51.01 o
  -3  -4   8      128.02      136.14     27.74 o
  -2  -4   8     2801.13     2861.58     73.28 o
  -1  -4   8     9138.94     9204.50    200.34 o
   0  -4   8    12555.83    12433.65    162.69 o
   1  -4   8     7913.40     7417.76    286.01 o
   2  -4   8     4553.52     4475.92    125.41 o
   3  -4   8     2294.60     2442.46     82.63 o
   4  -4   8     1011.64     1032.87     24.68 o
   5  -4   8        6.29       26.21     11.39 o
   6  -4   8     2967.28     2862.10     69.89 o
   7  -4   8     3775.87     3747.30     88.44 o
   8  -4   8     1479.53     1354.98     57.97 o
   9  -4   8     1559.42     1553.79     97.32 o
  10  -4   8     1097.57     1067.38     70.88 o
  11  -4   8      697.35      662.49     76.14 o
  -8  -3   8      260.08      277.55     86.11 o
  -7  -3   8      147.86      224.42     53.85 o
  -6  -3   8     1098.76     1174.56    108.41 o
  -5  -3   8     1397.61     1452.00     68.34 o
  -4  -3   8     6718.64     6797.17    152.92 o
  -3  -3   8    11106.29    10962.68    210.94 o
  -2  -3   8     8046.89     7974.53    187.62 o
  -1  -3   8     4255.63     4155.69    109.31 o
   0  -3   8      639.36      655.46     18.02 o
   1  -3   8      425.02      408.33     40.59 o
   2  -3   8      923.01     1092.35    118.79 o
   3  -3   8      836.81      851.84     22.46 o
   4  -3   8     3443.38     3482.34     52.48 o
   5  -3   8     1449.59     1493.79     43.06 o
   6  -3   8     4993.72     4919.60     84.64 o
   7  -3   8     4378.05     4304.05     95.98 o
   8  -3   8      702.57      685.54     44.04 o
   9  -3   8        4.55       23.42     25.56 o
  10  -3   8      358.34      279.66     42.91 o
  11  -3   8     2511.52     2453.16    143.77 o
  12  -3   8     3388.22     3806.52    231.42 o
  -8  -2   8     5468.77     5182.73    152.18 o
  -7  -2   8     7210.52     7473.12    414.02 o
  -6  -2   8     4680.23     4837.39    193.36 o
  -5  -2   8     4239.17     4078.27    148.32 o
  -4  -2   8     2856.98     2762.35     86.64 o
  -3  -2   8      187.33      188.65     25.59 o
  -2  -2   8      248.92      253.73     24.23 o
  -1  -2   8     2156.09     2246.88     44.50 o
   0  -2   8     7932.33     7702.54    106.18 o
   1  -2   8    12324.76    12310.87    270.80 o
   2  -2   8     6401.59     6620.46    222.96 o
   3  -2   8     1308.03     1313.66     31.00 o
   4  -2   8     1596.39     1666.96     36.35 o
   5  -2   8      147.34      154.66     15.21 o
   6  -2   8     1592.63     1582.12     37.47 o
   7  -2   8     5879.42     5831.41     93.94 o
   8  -2   8    12197.48    12126.77    187.78 o
   9  -2   8     6985.63     6994.60    168.28 o
  10  -2   8     5381.23     5216.46    145.53 o
  11  -2   8     1840.56     1966.84    116.25 o
  12  -2   8      201.63      262.30     60.21 o
  -8  -1   8      847.11      855.04     89.95 o
  -7  -1   8      366.21      412.57     48.62 o
  -6  -1   8     1144.97     1184.49     69.84 o
  -5  -1   8     2894.25     2969.22    122.51 o
  -4  -1   8     1472.63     1566.21     64.03 o
  -3  -1   8     4590.26     4349.02    127.42 o
  -2  -1   8     3456.45     3356.50     89.10 o
  -1  -1   8     3839.59     3837.56     64.81 o
   0  -1   8      659.41      667.56     20.63 o
   1  -1   8      601.36      632.53     16.54 o
   2  -1   8      408.50      376.48     13.14 o
   3  -1   8     3560.56     3506.94     51.53 o
   4  -1   8     3932.74     3939.26     59.43 o
   5  -1   8     6543.49     6383.77     99.20 o
   6  -1   8     8083.82     7924.72    110.36 o
   7  -1   8     4987.39     4843.01     74.25 o
   8  -1   8     2705.18     2605.81     67.34 o
   9  -1   8      454.46      409.66     41.69 o
  10  -1   8      660.37      726.30     62.31 o
  11  -1   8     3721.75     3591.36    121.75 o
  12  -1   8     2826.48     2992.38    144.06 o
  -9   0   8     1011.14     1164.52    169.14 o
  -8   0   8     2973.31     3078.46    186.83 o
  -7   0   8     4868.39     4785.07    152.74 o
  -6   0   8     4825.83     4815.03    122.72 o
  -5   0   8     5748.73     5367.74    110.37 o
  -4   0   8     3879.78     3654.57    100.45 o
  -3   0   8     1682.37     1533.94     57.54 o
  -2   0   8      237.81      224.31     21.03 o
  -1   0   8     1260.92     1335.09     38.67 o
   0   0   8     3006.82     2891.75     46.79 o
   1   0   8     8524.05     8119.55    103.49 o
   2   0   8     5447.70     5132.90     69.82 o
   3   0   8    13355.62    13624.15    164.16 o
   4   0   8     1160.18     1145.64     31.77 o
   5   0   8      636.61      620.84     27.38 o
   6   0   8      378.82      393.64     19.97 o
   7   0   8     3405.27     3259.89     63.00 o
   8   0   8    10790.78    10932.00    156.69 o
   9   0   8    11976.57    11729.62    231.16 o
  10   0   8     9461.03     9246.47    207.25 o
  11   0   8     2688.55     2924.45    109.48 o
  12   0   8      333.42      306.65     52.63 o
  -9   1   8     2590.02     2866.15    190.67 o
  -8   1   8     1756.58     1676.72    146.08 o
  -7   1   8      349.93      362.57     88.42 o
  -6   1   8       38.73       35.78     25.56 o
  -5   1   8     2721.66     2842.73     86.63 o
  -4   1   8     5570.47     5471.79    153.32 o
  -3   1   8     4249.39     4267.36    161.99 o
  -2   1   8     2706.63     2686.19     52.36 o
  -1   1   8     2351.41     2219.02     47.81 o
   0   1   8     4733.26     4864.75     77.93 o
   1   1   8      418.51      435.58     17.92 o
   2   1   8     7220.38     7647.75     99.38 o
   3   1   8    12881.57    12788.22    153.57 o
   4   1   8    14914.12    14699.24    176.45 o
   5   1   8    17912.08    18057.63    198.93 o
   6   1   8    14942.26    15024.71    161.41 o
   7   1   8     5691.45     5564.85     82.90 o
   8   1   8      914.05     1003.66     38.19 o
   9   1   8      552.46      466.81     43.95 o
  10   1   8     1002.86     1059.32     81.22 o
  11   1   8     3118.14     3121.43    149.85 o
  12   1   8     3952.85     3798.62    173.74 o
  -9   2   8      133.87       49.79     67.27 o
  -8   2   8      709.35      623.00     69.02 o
  -7   2   8      321.56      408.43     71.12 o
  -6   2   8     4782.79     4739.05    229.40 o
  -5   2   8     5549.15     5287.38    161.84 o
  -4   2   8     2978.24     2748.29     81.45 o
  -3   2   8       45.49       46.40     16.04 o
  -2   2   8       27.80       20.00     10.52 o
  -1   2   8     4121.16     4165.87     64.14 o
   0   2   8     3138.08     3008.30     49.11 o
   1   2   8     9147.34     8875.52    124.24 o
   2   2   8    16659.61    16141.62    175.55 o
   3   2   8    19326.15    19375.39    208.64 o
   4   2   8    10198.88    10338.90    120.99 o
   5   2   8     1671.39     1807.18     38.19 o
   6   2   8     2850.46     2905.51     50.18 o
   7   2   8     4994.68     4975.46     75.41 o
   8   2   8     2110.43     2167.39     49.22 o
   9   2   8     2764.48     2994.59     94.12 o
  10   2   8     4566.57     4682.88    167.22 o
  11   2   8     1763.39     1494.35    110.71 o
  12   2   8      177.16      232.93     48.47 o
  -9   3   8     2261.95     2276.83    185.29 o
  -8   3   8     2086.50     1937.45    111.94 o
  -7   3   8     1120.44     1172.89    103.02 o
  -6   3   8       85.47       58.38     29.54 o
  -5   3   8      325.50      325.44     30.82 o
  -4   3   8     3630.01     3492.65     74.52 o
  -3   3   8     9057.97     8845.93    123.63 o
  -2   3   8    17821.13    17431.26    213.39 o
  -1   3   8    11560.52    11456.27    146.50 o
   0   3   8     4913.67     4820.23     71.30 o
   1   3   8       81.18       67.36     10.86 o
   2   3   8      279.68      388.51     19.25 o
   3   3   8     7058.72     7046.70     93.77 o
   4   3   8    10008.24     9895.14    126.53 o
   5   3   8    24050.11    23409.32    275.42 o
   6   3   8    19515.41    19405.89    307.68 o
   7   3   8     8037.74     8206.43    110.04 o
   8   3   8       99.83       97.27     18.06 o
   9   3   8      251.99      266.46     29.59 o
  10   3   8     1590.51     1473.96    116.09 o
  11   3   8     1773.89     1726.57    115.53 o
  12   3   8     2895.87     3074.55    149.49 o
  -9   4   8      721.32      955.43     92.34 o
  -8   4   8     2184.09     2290.22    119.97 o
  -7   4   8     3094.05     2871.83    124.38 o
  -6   4   8     5476.61     5532.13    137.76 o
  -5   4   8     2148.23     2150.45     76.33 o
  -4   4   8     1429.67     1507.47     44.55 o
  -3   4   8      279.54      286.85     18.51 o
  -2   4   8     2192.21     2175.27     52.70 o
  -1   4   8    11889.27    11784.15    150.62 o
   0   4   8    17297.99    17428.29    210.94 o
   1   4   8    14985.76    14732.11    181.30 o
   2   4   8    11976.94    12339.02    159.94 o
   3   4   8     8587.00     8858.07    115.82 o
   4   4   8     4180.96     4298.32     67.82 o
   5   4   8       40.23       76.17     13.73 o
   6   4   8      960.34      954.77     39.79 o
   7   4   8     3247.37     3377.36     66.31 o
   8   4   8     2974.61     2854.46     63.77 o
   9   4   8     3565.81     3420.60     91.80 o
  10   4   8      390.42      480.10     44.51 o
  11   4   8      199.47      210.30     57.85 o
  12   4   8      227.47      279.82     65.07 o
  -9   5   8     3401.07     3349.62    123.54 o
  -8   5   8     1971.07     2157.58     98.79 o
  -7   5   8     1659.47     1571.76     70.35 o
  -6   5   8      160.06      121.74     29.28 o
  -5   5   8     1161.12     1216.30     56.88 o
  -4   5   8     2511.96     2422.91     65.17 o
  -3   5   8     8296.08     7948.59    104.24 o
  -2   5   8    29887.33    28957.42    339.92 o
  -1   5   8    14535.08    14086.87    181.92 o
   0   5   8     8096.63     8500.85    127.66 o
   1   5   8      713.37      663.49     54.74 o
   2   5   8        9.55       21.63      9.93 o
   3   5   8     1323.33     1258.84     35.64 o
   4   5   8      982.02      881.64     29.77 o
   5   5   8     5031.73     4741.84     77.39 o
   6   5   8     6124.19     6034.01     94.86 o
   7   5   8     6959.34     7023.51    172.34 o
   8   5   8     1971.07     2050.50     60.53 o
   9   5   8        9.25       -5.84     21.36 o
  10   5   8      659.89      698.78     73.46 o
  11   5   8     1575.98     1659.30     80.64 o
  12   5   8     2148.76     1930.71    128.29 o
  -9   6   8     1302.56     1329.67     87.69 o
  -8   6   8     4425.13     4602.99    121.29 o
  -7   6   8     9707.28     9353.86    180.23 o
  -6   6   8     9297.18     9644.06    178.60 o
  -5   6   8     4863.78     5137.69    112.31 o
  -4   6   8      731.22      736.65     39.67 o
  -3   6   8     1232.61     1245.58     37.53 o
  -2   6   8      173.50      185.20     15.83 o
  -1   6   8     3698.86     3599.15     62.87 o
   0   6   8    13539.46    13537.32    190.58 o
   1   6   8    13203.37    12928.49    181.55 o
   2   6   8    14357.78    14407.89    214.09 o
   3   6   8     1268.43     1227.84     34.55 o
   4   6   8      345.67      290.98     20.54 o
   5   6   8      141.83      188.10     19.79 o
   6   6   8       23.92       33.15     16.91 o
   7   6   8     1109.35     1042.92     80.23 o
   8   6   8     4707.23     4796.43    103.83 o
   9   6   8    10649.93    10389.99    171.00 o
  10   6   8     4768.26     4874.85    120.99 o
  11   6   8     2477.58     2383.32     91.76 o
  12   6   8      353.82      408.17     60.65 o
  -9   7   8     3238.49     3152.24    122.32 o
  -8   7   8     1548.82     1540.33     76.64 o
  -7   7   8      186.71      219.76     44.13 o
  -6   7   8     1264.49     1248.06     62.45 o
  -5   7   8     1221.54     1245.44     69.91 o
  -4   7   8     2060.86     2130.88     66.95 o
  -3   7   8     3536.44     3488.49     61.67 o
  -2   7   8     5530.50     5374.21    116.49 o
  -1   7   8     3464.67     3200.24     71.78 o
   0   7   8     5039.30     5086.39    100.17 o
   1   7   8     5311.53     5644.02     87.06 o
   2   7   8       53.91       45.79     13.98 o
   3   7   8     3504.76     3628.28    101.87 o
   4   7   8     5496.46     5534.19     87.98 o
   5   7   8      934.34      958.16     61.22 o
   6   7   8     3834.79     3866.26     74.16 o
   7   7   8     2360.50     2460.30     65.69 o
   8   7   8     2497.27     2481.66     69.87 o
   9   7   8      330.73      391.48     48.99 o
  10   7   8        7.74       31.50     29.84 o
  11   7   8     1522.91     1630.49     93.22 o
  -9   8   8      673.30      635.81     56.97 o
  -8   8   8     2134.32     2400.04     90.19 o
  -7   8   8     5484.08     5590.45    131.65 o
  -6   8   8     7673.29     7854.40    157.23 o
  -5   8   8     9948.89     9841.76    179.00 o
  -4   8   8     5192.79     5200.96    112.26 o
  -3   8   8      675.79      644.75     44.78 o
  -2   8   8      197.32      238.02     25.73 o
  -1   8   8      149.92      157.14     20.44 o
   0   8   8     2229.25     2230.19     55.38 o
   1   8   8     8989.62     9358.13    130.15 o
   2   8   8    15300.34    15684.77    199.23 o
   3   8   8     7151.59     7168.05    107.44 o
   4   8   8     3424.16     3458.35     66.69 o
   5   8   8      281.82      310.68     32.52 o
   6   8   8      148.47      160.96     24.72 o
   7   8   8     3201.87     3104.07     76.81 o
   8   8   8     5609.61     5460.27    110.32 o
   9   8   8     6862.97     6853.34    132.20 o
  10   8   8     9925.26    10289.04    200.13 o
  11   8   8     8082.94     8341.90    192.98 o
  -9   9   8     2138.74     2286.19     98.53 o
  -8   9   8     2188.71     2186.43     99.36 o
  -7   9   8     1216.30     1182.02     74.00 o
  -6   9   8       32.32       61.52     29.63 o
  -5   9   8     1816.57     1847.63     70.29 o
  -4   9   8     2387.26     2432.32     88.00 o
  -3   9   8     5459.35     5380.04    113.45 o
  -2   9   8     2095.54     2242.75     66.96 o
  -1   9   8     1842.55     2009.22     55.82 o
   0   9   8      409.73      418.93     27.63 o
   1   9   8      798.42      774.22     37.59 o
   2   9   8       23.86       24.80     14.83 o
   3   9   8      693.07      720.96     59.57 o
   4   9   8     6332.16     6377.70    123.82 o
   5   9   8     7667.94     7579.05    153.30 o
   6   9   8     9112.03     9055.75    148.22 o
   7   9   8     5281.74     5170.33    105.09 o
   8   9   8     2151.96     2169.89     63.32 o
   9   9   8      320.58      385.27     39.52 o
  10   9   8      211.26      141.48     47.16 o
  11   9   8     1749.13     1901.39     92.53 o
  -8  10   8      493.56      434.11     49.84 o
  -7  10   8     1180.06     1208.44     68.86 o
  -6  10   8     1734.35     1821.98     77.35 o
  -5  10   8     4460.72     4275.69    107.01 o
  -4  10   8     2344.68     2373.30     76.32 o
  -3  10   8     1007.99     1019.89     59.47 o
  -2  10   8        2.79       37.80     42.92 o
  -1  10   8      182.86      179.14     27.04 o
   0  10   8     2322.93     2206.03     59.53 o
   1  10   8     3186.86     3299.24     73.66 o
   2  10   8     6116.70     6320.51    110.97 o
   3  10   8    12918.81    12822.70    209.85 o
   4  10   8     7415.80     7555.02    142.47 o
   5  10   8     3569.81     3494.94     90.46 o
   6  10   8       23.51       39.74     22.70 o
   7  10   8      344.19      399.42     43.79 o
   8  10   8     4055.73     3940.74     86.71 o
   9  10   8     4342.16     4240.44    103.44 o
  10  10   8     4546.60     4565.24    126.94 o
  -8  11   8     1313.76     1357.56     92.22 o
  -7  11   8     1350.22     1529.19     77.05 o
  -6  11   8     1249.96     1159.15     70.25 o
  -5  11   8       50.15       26.95     27.30 o
  -4  11   8     2581.39     2452.10     78.82 o
  -3  11   8     8383.96     8049.88    154.28 o
  -2  11   8     7613.23     7557.88    167.14 o
  -1  11   8    10140.02    10179.92    178.78 o
   0  11   8     5724.84     5740.72    118.39 o
   1  11   8     1625.93     1453.58     65.78 o
   2  11   8       21.55       10.47     20.96 o
   3  11   8     1711.31     1721.16     62.89 o
   4  11   8     8718.60     8440.39    157.88 o
   5  11   8    11307.40    10841.09    192.65 o
   6  11   8    14428.54    14428.63    218.14 o
   7  11   8     4188.98     4090.51     96.45 o
   8  11   8     1426.74     1548.66     62.68 o
   9  11   8       62.84       38.03     33.53 o
  10  11   8      267.30      177.38     49.27 o
  -8  12   8      576.86      435.93    108.41 o
  -7  12   8      621.96      689.59     67.56 o
  -6  12   8     2163.08     2094.75     82.51 o
  -5  12   8     1794.47     1812.58     75.17 o
  -4  12   8     1748.87     1777.50     70.65 o
  -3  12   8      585.38      631.11     46.25 o
  -2  12   8      365.98      433.56     44.70 o
  -1  12   8     2166.68     2097.85     70.16 o
   0  12   8     4456.54     4667.90    164.79 o
   1  12   8     5441.16     5285.41    114.60 o
   2  12   8     3237.93     3278.28    109.97 o
   3  12   8     5627.05     5537.84    120.26 o
   4  12   8     5507.32     5537.44    122.79 o
   5  12   8     2867.65     2734.34     75.45 o
   6  12   8       54.85       57.39     26.88 o
   7  12   8     1135.10     1084.44     57.28 o
   8  12   8     1518.94     1355.19     97.25 o
   9  12   8     1038.21      956.20     77.50 o
  -7  13   8      258.92      238.34     67.41 o
  -6  13   8       46.65       54.54     47.29 o
  -5  13   8      395.65      377.76     42.68 o
  -4  13   8     1296.85     1394.99     68.77 o
  -3  13   8     4113.42     4035.07     94.09 o
  -2  13   8    10018.19     9713.98    179.71 o
  -1  13   8    14640.77    14703.56    244.00 o
   0  13   8     4532.21     4583.16    108.94 o
   1  13   8     2053.51     1903.54     69.39 o
   2  13   8      318.42      301.85     36.29 o
   3  13   8     1268.47     1308.81     77.46 o
   4  13   8     2193.80     2244.34     86.89 o
   5  13   8     3380.67     3421.41     87.13 o
   6  13   8     2934.31     3123.18    111.26 o
   7  13   8     6142.06     6184.44    144.31 o
   8  13   8     1678.33     1582.23     93.97 o
   9  13   8      110.16      137.52     78.42 o
  -6  14   8     5014.16     4766.82    184.98 o
  -5  14   8     4506.13     4498.76    241.42 o
  -4  14   8     2422.61     2601.86    146.90 o
  -3  14   8      406.36      484.96     52.44 o
  -2  14   8      212.53      287.93     72.80 o
  -1  14   8      267.86      335.16     38.99 o
   0  14   8     2988.90     2795.85    117.96 o
   1  14   8     5902.40     5809.94    177.89 o
   2  14   8     5939.06     5919.38    130.73 o
   3  14   8     3156.37     3048.41    107.53 o
   4  14   8      386.83      352.50     41.62 o
   5  14   8       91.88       98.46     33.57 o
   6  14   8      139.99      129.97     36.55 o
   7  14   8      204.86      289.74     45.38 o
   8  14   8     1845.46     1711.68     98.21 o
  -5  15   8      970.38     1127.63     83.74 o
  -4  15   8     2374.67     2327.80    137.55 o
  -3  15   8     1829.72     1796.47    132.40 o
  -2  15   8     4629.48     4461.30    133.04 o
  -1  15   8     3461.83     3648.18    119.20 o
   0  15   8     2668.28     2708.70    102.62 o
   1  15   8     1408.87     1325.07     79.36 o
   2  15   8      564.98      505.10     57.29 o
   3  15   8      272.13      265.09     47.86 o
   4  15   8     1371.44     1231.73     68.92 o
   5  15   8     2079.28     1879.40     82.31 o
   6  15   8     1176.15     1102.19     68.32 o
   7  15   8     1761.79     1953.80    105.43 o
  -4  16   8     3355.70     3368.80    244.49 o
  -3  16   8     1719.00     1578.07    115.79 o
  -2  16   8      549.39      598.38    106.43 o
  -1  16   8      172.89      157.19     43.23 o
   0  16   8      783.47      672.18     62.36 o
   1  16   8     1866.61     1854.81     97.62 o
   2  16   8     2435.90     2252.54     99.23 o
   3  16   8     3028.18     2971.52     97.39 o
   4  16   8     2142.54     2164.84     91.71 o
   5  16   8       38.37      -20.11     36.18 o
   6  16   8       32.54       50.33     44.50 o
  -3  17   8     2122.12     2239.37    198.36 o
  -2  17   8     2262.84     2417.15    158.38 o
  -1  17   8      843.61      884.18     73.51 o
   0  17   8      488.66      452.88     58.73 o
   1  17   8      304.38      356.58     54.22 o
   2  17   8        5.17       20.58     31.77 o
   3  17   8      226.72      188.13     40.01 o
   4  17   8      783.05      882.50     63.45 o
   1 -11   9     1324.78     1388.22     71.50 o
   2 -11   9     1040.15     1042.07     63.43 o
   3 -11   9      575.36      541.26     44.21 o
   4 -11   9      336.62      393.42     43.44 o
  -1 -10   9     1216.29     1158.97     51.93 o
   0 -10   9      507.57      496.99     40.76 o
   1 -10   9        7.88       17.62     18.70 o
   2 -10   9       56.20       49.21     19.03 o
   3 -10   9      159.55      157.18     24.70 o
   4 -10   9     2015.52     1972.96     60.22 o
   5 -10   9     3509.68     3522.92     90.75 o
   6 -10   9     3370.99     3381.02    109.19 o
   7 -10   9     1995.20     2186.58    138.39 o
  -3  -9   9       95.53       96.21     27.69 o
  -2  -9   9      604.06      615.28     44.09 o
  -1  -9   9     1162.37     1264.21     52.43 o
   0  -9   9     3411.15     3381.93     79.36 o
   1  -9   9     3224.41     3242.55     89.97 o
   2  -9   9     4134.35     4113.72    166.84 o
   3  -9   9     1432.88     1396.95     53.00 o
   4  -9   9      201.13      218.87     22.77 o
   5  -9   9       66.39       46.05     19.66 o
   6  -9   9     1952.33     2033.01     65.82 o
   7  -9   9     4955.13     4853.85    112.47 o
   8  -9   9     6530.00     6499.53    164.35 o
  -4  -8   9      818.54      900.17     60.75 o
  -3  -8   9     2212.23     2163.34     77.63 o
  -2  -8   9     2648.59     2726.30     94.96 o
  -1  -8   9     2954.00     2893.64     82.16 o
   0  -8   9      356.92      330.07     24.70 o
   1  -8   9      208.70      228.95     17.16 o
   3  -8   9     5225.35     4939.31     94.54 o
   4  -8   9     4459.61     4384.81    100.62 o
   5  -8   9     2837.04     2753.40     80.33 o
   6  -8   9     4465.09     4498.90    116.01 o
   7  -8   9     1939.31     1997.24     81.44 o
   8  -8   9      155.50      194.39     52.22 o
   9  -8   9      207.22      237.48     42.99 o
  -5  -7   9     1710.50     1800.09    102.48 o
  -4  -7   9      547.75      591.15     49.20 o
  -3  -7   9      266.44      276.58     33.87 o
  -2  -7   9       63.79       73.54     21.36 o
  -1  -7   9     2355.96     2345.46     64.21 o
   0  -7   9     6466.02     6410.96    120.25 o
   3  -7   9     5999.21     5810.12    273.71 o
   4  -7   9      507.79      500.83     25.42 o
   5  -7   9       14.73        9.88     15.54 o
   6  -7   9      370.25      378.98     30.15 o
   7  -7   9      758.64      787.57     45.93 o
   8  -7   9     3052.99     2991.14     86.68 o
   9  -7   9     3491.65     3501.04    116.28 o
  10  -7   9     5326.70     5296.72    153.27 o
  -6  -6   9      702.42      725.78    106.10 o
  -5  -6   9     2764.97     2852.01    124.27 o
  -4  -6   9     5041.83     5278.61    134.43 o
  -3  -6   9     5223.07     5158.84    141.00 o
  -2  -6   9     4409.98     4348.38    102.72 o
  -1  -6   9     2571.41     2546.47     74.68 o
   0  -6   9       37.45       16.33     11.37 o
   2  -6   9     1268.32     1177.60     70.18 o
   3  -6   9     7472.22     7527.71    313.69 o
   4  -6   9    11334.31    10963.68    172.23 o
   5  -6   9     4790.95     4607.25     90.76 o
   6  -6   9     2683.37     2699.54     69.67 o
   7  -6   9     1237.15     1227.90     52.79 o
   8  -6   9      137.83      115.15     27.23 o
   9  -6   9      632.21      711.33     97.64 o
  10  -6   9     1298.98     1275.39     80.70 o
  -6  -5   9     3235.76     3411.84    144.25 o
  -5  -5   9     2410.38     2646.51    116.79 o
  -4  -5   9      980.40     1027.33     60.79 o
  -3  -5   9      499.52      494.74     41.77 o
  -2  -5   9     1033.75     1077.94     46.60 o
  -1  -5   9     2924.61     2848.84     68.42 o
   0  -5   9     2868.26     2810.94     71.12 o
   1  -5   9     6461.36     6393.67    275.24 o
   2  -5   9     6212.10     5951.43    163.12 o
   3  -5   9     3855.19     3949.63    259.48 o
   4  -5   9      862.64      902.51     60.70 o
   5  -5   9      121.76      149.94     33.74 o
   6  -5   9      216.60      225.41     24.78 o
   7  -5   9      734.66      647.07     40.45 o
   8  -5   9     1508.83     1444.33     60.27 o
   9  -5   9     1505.33     1556.37     80.07 o
  10  -5   9     2314.12     2307.15     96.87 o
  11  -5   9     1422.11     1437.34    107.61 o
  -7  -4   9      241.00      208.63     91.11 o
  -6  -4   9      274.30      278.00     53.14 o
  -5  -4   9     3763.10     4151.59    148.23 o
  -4  -4   9     7696.97     7871.18    228.92 o
  -3  -4   9    12889.04    12648.20    241.75 o
  -2  -4   9     8466.44     8335.27    164.06 o
  -1  -4   9     3972.38     3917.69    103.14 o
   0  -4   9      586.64      617.50     29.74 o
   1  -4   9       16.17       51.42     29.01 o
   2  -4   9       28.52       38.87     23.94 o
   3  -4   9     3094.80     2935.12     97.17 o
   4  -4   9     5549.69     5482.53     83.40 o
   5  -4   9     7489.78     7609.84    130.95 o
   6  -4   9     3944.83     3844.30     74.33 o
   7  -4   9     1755.70     1733.93     58.71 o
   8  -4   9       29.98       26.99     21.70 o
   9  -4   9      142.31      152.61     34.34 o
  10  -4   9      307.17      317.43     46.24 o
  11  -4   9     1906.78     2009.41    123.29 o
  -7  -3   9     3691.03     3720.15    158.22 o
  -6  -3   9     2835.92     2763.86    148.39 o
  -5  -3   9     3737.54     3924.05    141.69 o
  -4  -3   9     1759.60     1678.42     69.03 o
  -3  -3   9        3.88      -17.02     17.02 o
  -2  -3   9     2912.67     2882.16     91.80 o
  -1  -3   9     4152.02     4222.01     89.74 o
   0  -3   9     1802.02     1778.00     35.16 o
   1  -3   9     2304.38     2499.76     93.83 o
   2  -3   9     1937.71     2019.03     80.68 o
   3  -3   9     1226.88     1241.13     39.42 o
   4  -3   9      750.33      748.67     24.55 o
   5  -3   9      669.13      680.47     30.45 o
   6  -3   9     1783.65     1681.15     52.54 o
   7  -3   9     4332.90     4209.91     95.34 o
   8  -3   9     4806.08     4734.18    141.05 o
   9  -3   9     2241.14     2299.97     89.93 o
  10  -3   9     1190.11     1344.69    125.41 o
  11  -3   9     1363.77     1483.81    107.64 o
  -8  -2   9       97.93       99.95     76.12 o
  -7  -2   9      123.15      129.93     71.50 o
  -6  -2   9      556.40      559.60     66.84 o
  -5  -2   9     1017.93      856.94     70.57 o
  -4  -2   9     2267.08     2150.76     77.16 o
  -3  -2   9     2645.36     2644.03     79.12 o
  -2  -2   9    10374.92    10101.20    191.84 o
  -1  -2   9     4174.12     4215.47     82.47 o
   0  -2   9     1614.42     1626.83     33.98 o
   1  -2   9      156.80      193.68      9.91 o
   2  -2   9      453.77      453.89     23.03 o
   3  -2   9     1548.64     1557.19     29.63 o
   4  -2   9     1254.30     1221.98     28.48 o
   5  -2   9     6196.00     6147.53     96.47 o
   6  -2   9    13234.74    12804.24    180.48 o
   7  -2   9     9035.32     8958.86    143.24 o
   8  -2   9     1651.75     1722.64     62.84 o
   9  -2   9        5.48       15.08     26.28 o
  10  -2   9      465.95      379.03     65.06 o
  11  -2   9     1362.27     1433.86    151.85 o
  12  -2   9     3822.30     3927.69    163.00 o
  -8  -1   9     3669.87     4110.99    241.42 o
  -7  -1   9     5086.73     5561.78    269.09 o
  -6  -1   9     5388.64     5261.20    198.36 o
  -5  -1   9     3450.04     3157.48    124.12 o
  -4  -1   9     1373.07     1528.62     80.24 o
  -3  -1   9      118.70      139.61     29.77 o
  -2  -1   9     1566.47     1562.35     60.00 o
  -1  -1   9      264.63      269.13     20.82 o
   0  -1   9     8352.42     8226.15    107.60 o
   1  -1   9     9333.87     9392.37    117.39 o
   2  -1   9     7040.21     6916.22     89.19 o
   3  -1   9     3718.68     3627.27     54.32 o
   4  -1   9     1963.98     1978.19     38.28 o
   5  -1   9      199.93      229.66     26.73 o
   6  -1   9      175.47      169.51     18.51 o
   7  -1   9     7082.32     7013.77    105.71 o
   8  -1   9     9057.40     9209.11    152.30 o
   9  -1   9    13312.04    12963.92    264.06 o
  10  -1   9     6994.12     6923.13    174.26 o
  11  -1   9     2192.75     2198.21    119.80 o
  12  -1   9       64.23        2.18     46.60 o
  -8   0   9     1045.49     1091.23     78.43 o
  -7   0   9      329.81      303.65     46.10 o
  -6   0   9       54.21        6.43     33.59 o
  -5   0   9     1386.89     1352.95     85.08 o
  -4   0   9     1565.29     1550.81     65.82 o
  -3   0   9     1812.19     1820.40     64.93 o
  -2   0   9     1693.89     1632.47     58.95 o
  -1   0   9     5255.91     5256.26    100.21 o
   0   0   9     1797.89     1784.90     36.25 o
   1   0   9      536.02      659.21     25.20 o
   2   0   9     1696.79     1654.48     32.20 o
   3   0   9     2320.21     2274.55     40.66 o
   4   0   9     7987.08     7804.99    115.90 o
   5   0   9    11947.76    11656.97    165.24 o
   6   0   9     2896.12     2832.65     60.73 o
   7   0   9     5230.55     5318.55     87.34 o
   8   0   9     5072.86     5141.50     82.73 o
   9   0   9      685.18      639.65     46.55 o
  10   0   9      403.92      469.06     52.82 o
  11   0   9     1682.59     1762.78    112.94 o
  12   0   9     1705.07     2001.73    106.46 o
  -8   1   9      868.70      971.74    100.72 o
  -7   1   9     2618.88     2611.96    110.55 o
  -6   1   9     4155.30     4057.09    113.15 o
  -5   1   9     3890.62     4072.96    144.17 o
  -4   1   9     2155.32     2121.52    216.43 o
  -3   1   9     2679.60     2638.01     79.89 o
  -2   1   9       17.57       16.88     14.47 o
  -1   1   9     1598.42     1594.72     41.66 o
   0   1   9     9849.86    10042.15    143.26 o
   1   1   9    24416.62    24158.91    281.02 o
   2   1   9    21472.45    21234.57    249.19 o
   3   1   9    10905.73    10779.94    133.59 o
   4   1   9     6333.82     6215.88     84.96 o
   5   1   9       19.99       13.31      9.67 o
   6   1   9      882.97      892.74     41.47 o
   7   1   9     1123.51     1178.43     57.33 o
   8   1   9     5625.99     5556.61     94.24 o
   9   1   9     8342.74     8347.81    228.32 o
  10   1   9     6942.03     6911.92    171.75 o
  11   1   9     3343.09     3325.31    118.30 o
  12   1   9      240.19      352.80     54.72 o
  -9   2   9     2244.26     1759.10    183.75 o
  -8   2   9     2983.64     3276.86    135.44 o
  -7   2   9     1212.98     1146.28    157.23 o
  -6   2   9      119.10       63.78     28.42 o
  -5   2   9     1237.28     1142.43     79.21 o
  -4   2   9     7006.25     6631.51    313.69 o
  -3   2   9     5878.52     5710.12    131.79 o
  -2   2   9     6906.14     6766.59     97.56 o
  -1   2   9     6618.06     6475.04     91.30 o
   0   2   9     3209.51     3232.67     61.46 o
   1   2   9      387.54      388.18     35.97 o
   2   2   9      348.40      348.51     23.04 o
   3   2   9     7131.90     7039.73     95.20 o
   4   2   9    16093.18    15829.07    176.01 o
   5   2   9     8616.95     8698.17    109.11 o
   6   2   9     5299.02     5391.55     76.97 o
   7   2   9     3499.35     3589.49     60.85 o
   8   2   9     1788.84     1671.39     50.44 o
   9   2   9       29.81       20.24     20.17 o
  10   2   9      428.47      421.53     50.67 o
  11   2   9     1531.49     1820.67    115.63 o
  12   2   9     2905.90     3038.14    148.67 o
  -9   3   9       73.50      123.46     52.64 o
  -8   3   9      244.73      280.28     55.52 o
  -7   3   9     2453.23     2472.47    116.55 o
  -6   3   9     3488.53     3392.40    127.08 o
  -5   3   9     2452.93     2523.79     85.63 o
  -4   3   9     2186.45     2229.72     57.46 o
  -3   3   9       81.74       90.91     18.10 o
  -2   3   9      354.92      287.64     19.82 o
  -1   3   9     4634.88     4381.88     69.81 o
   0   3   9     6728.82     6890.57     97.63 o
   1   3   9    13233.96    13215.43    164.26 o
   2   3   9    14302.41    14310.82    161.04 o
   3   3   9    15362.25    15311.15    171.67 o
   4   3   9     8070.44     7993.56    106.36 o
   5   3   9      149.33      182.51     15.80 o
   6   3   9      415.91      469.91     24.82 o
   7   3   9     1477.07     1487.40     38.76 o
   8   3   9     2284.96     2336.48     55.72 o
   9   3   9     2656.75     2601.43     68.12 o
  10   3   9     2166.62     2138.99    227.96 o
  11   3   9     1673.70     1673.77    367.51 o
  12   3   9      949.92     1018.31     99.08 o
  -9   4   9     3460.77     3331.19    151.70 o
  -8   4   9     2354.73     2327.27    157.61 o
  -7   4   9     2015.06     2136.39    109.25 o
  -6   4   9      200.54      240.48     39.82 o
  -5   4   9     2233.36     2238.40     70.36 o
  -4   4   9     8656.75     8197.46    138.86 o
  -3   4   9    20634.72    20481.03    252.65 o
  -2   4   9    23699.01    23757.85    284.97 o
  -1   4   9     8264.37     8079.86    112.30 o
   0   4   9     2285.52     2131.51     43.98 o
   1   4   9     1127.03     1146.41     31.76 o
   2   4   9      436.05      527.48     26.95 o
   3   4   9     1992.15     2033.48     41.23 o
   4   4   9    11678.50    11574.92    148.20 o
   5   4   9     4787.04     4788.17     76.14 o
   6   4   9     3645.36     3741.85     67.10 o
   7   4   9     5304.34     5297.07     87.54 o
   8   4   9      313.46      338.43     28.33 o
   9   4   9      211.97      226.07     26.10 o
  10   4   9      569.29      576.98     65.14 o
  11   4   9     1606.90     1736.17    186.44 o
  12   4   9     2303.04     2154.99    185.29 o
  -9   5   9      415.99      486.93     60.42 o
  -8   5   9     5116.25     5054.91    209.44 o
  -7   5   9     3853.14     4075.75    126.85 o
  -6   5   9     4692.62     4790.72    113.51 o
  -5   5   9     9096.29     9286.89    169.09 o
  -4   5   9     5113.17     4959.35     95.91 o
  -3   5   9       30.22       49.90     14.21 o
  -2   5   9     1871.28     1783.77     42.86 o
  -1   5   9     6524.03     6417.95     95.19 o
   0   5   9    12743.09    12734.27    163.41 o
   1   5   9     7352.41     7240.32    112.85 o
   2   5   9     2544.69     2504.09     84.34 o
   3   5   9     2311.95     2197.30     45.23 o
   4   5   9     1173.78     1276.18     35.12 o
   5   5   9      528.89      599.30     32.15 o
   6   5   9      127.61      110.71     17.43 o
   7   5   9     2785.96     2702.45     59.88 o
   8   5   9     5290.47     5199.21    100.37 o
   9   5   9     3105.44     3059.84     71.27 o
  10   5   9     2626.78     2610.17     85.67 o
  11   5   9     3495.05     3283.06    118.19 o
  12   5   9     1995.77     2251.02    158.00 o
  -9   6   9     3120.16     2984.46    121.48 o
  -8   6   9     1901.36     1764.56     97.31 o
  -7   6   9      212.81      188.02     43.85 o
  -6   6   9      389.56      411.33     65.70 o
  -5   6   9     1276.01     1303.26    110.64 o
  -4   6   9     3986.35     3755.94     82.02 o
  -3   6   9     3325.54     3140.79     59.74 o
  -2   6   9     6055.47     6038.45    102.24 o
  -1   6   9     9265.84     9282.75    128.12 o
   0   6   9     9561.05     9632.43    145.30 o
   1   6   9      511.76      495.60     50.08 o
   2   6   9        1.61        1.80     11.26 o
   3   6   9       49.87       64.57     13.87 o
   4   6   9      573.39      581.13     33.87 o
   5   6   9     4816.91     4887.54     81.50 o
   6   6   9     5413.49     5381.99     97.34 o
   7   6   9     4481.98     4419.63     82.09 o
   8   6   9     3726.46     3678.01     83.54 o
   9   6   9      807.65      709.09     40.81 o
  10   6   9      168.22      206.71     36.50 o
  11   6   9      856.00      784.91     68.34 o
  12   6   9     2647.56     2713.04    160.06 o
  -9   7   9      883.53      836.17     75.36 o
  -8   7   9     4974.79     5051.71    151.90 o
  -7   7   9     8346.83     8125.36    167.68 o
  -6   7   9     7344.72     7562.58    161.46 o
  -5   7   9     4921.48     4837.08    112.49 o
  -4   7   9     5178.32     4966.14    135.72 o
  -3   7   9     3174.63     3028.31     63.75 o
  -2   7   9      357.48      363.81     26.11 o
  -1   7   9      820.91      848.75     32.55 o
   0   7   9     4442.34     4401.88     93.47 o
   1   7   9     7255.79     7006.44    103.75 o
   2   7   9    12017.32    12264.36    162.75 o
   3   7   9     6000.77     6167.86    134.60 o
   4   7   9      576.57      643.89     39.88 o
   5   7   9       63.01       66.10     17.62 o
   6   7   9      456.00      421.69     30.42 o
   7   7   9     4694.96     4654.00    113.73 o
   8   7   9     5136.90     5079.15    103.39 o
   9   7   9     8042.96     7946.15    130.63 o
  10   7   9     8338.70     8559.58    174.90 o
  11   7   9     2723.39     2609.79     96.56 o
  -8   8   9     1295.41     1255.74     84.65 o
  -7   8   9      320.05      305.37     42.93 o
  -6   8   9       50.24       73.58     30.77 o
  -5   8   9      818.17      757.86     49.65 o
  -4   8   9     2507.70     2545.09     76.69 o
  -3   8   9     1353.93     1269.98    114.86 o
  -2   8   9     1052.51     1034.06     38.62 o
  -1   8   9     2474.86     2519.42    122.29 o
   0   8   9     4516.02     4661.34     88.82 o
   1   8   9     1240.03     1240.17     46.99 o
   2   8   9        0.20       -3.06     13.49 o
   3   8   9     1939.86     1898.67     48.02 o
   4   8   9     2870.50     2941.91     66.95 o
   5   8   9     2825.62     2916.84     76.49 o
   6   8   9     8867.92     8724.76    158.67 o
   7   8   9     6801.50     6848.07    123.10 o
   8   8   9     6531.71     6242.60    126.21 o
   9   8   9     1668.31     1567.30     60.31 o
  10   8   9      158.22      200.73     39.13 o
  11   8   9      468.00      571.60     72.80 o
  -8   9   9      393.68      369.38     52.71 o
  -7   9   9     2965.36     3014.71    118.74 o
  -6   9   9     5025.81     5030.22    192.54 o
  -5   9   9     7333.89     6983.57    202.30 o
  -4   9   9     2991.18     2910.23     83.89 o
  -3   9   9     1175.29     1199.78     57.20 o
  -2   9   9      125.65      136.52     30.49 o
  -1   9   9       22.05       41.56     21.97 o
   0   9   9     1050.36     1139.04     45.76 o
   1   9   9     5348.19     5326.30     97.42 o
   2   9   9    13843.39    14262.23    204.11 o
   3   9   9    10895.04    10864.87    164.70 o
   4   9   9     8360.00     8321.97    150.12 o
   5   9   9     1233.33     1238.85     55.50 o
   6   9   9      683.40      629.82     43.77 o
   7   9   9     1057.02     1050.21     50.83 o
   8   9   9     1068.79     1081.15     53.81 o
   9   9   9     5190.53     5226.68    115.24 o
  10   9   9     6133.74     5986.21    143.32 o
  11   9   9     5385.36     6023.67    150.62 o
  -8  10   9      794.54      868.15     65.31 o
  -7  10   9      819.46      731.48     57.09 o
  -6  10   9      362.64      433.93     45.34 o
  -5  10   9       80.01       67.57     29.35 o
  -4  10   9     2184.20     2066.93     73.66 o
  -3  10   9     7390.22     7187.50    142.71 o
  -2  10   9     4756.90     4816.22    124.57 o
  -1  10   9     7729.52     7623.08    200.98 o
   0  10   9      853.57      760.31     43.97 o
   1  10   9      359.70      358.10     40.84 o
   2  10   9       28.92       32.15     20.96 o
   3  10   9     1083.08      964.77     70.36 o
   4  10   9     8336.34     7832.27    147.19 o
   5  10   9    12483.27    12331.92    209.41 o
   6  10   9     9919.83     9622.33    163.56 o
   7  10   9     3291.22     3369.39     85.43 o
   8  10   9     1657.25     1606.27     67.81 o
   9  10   9      344.23      341.33     35.86 o
  10  10   9       62.82       73.53     36.55 o
  -8  11   9       60.61       43.79     42.39 o
  -7  11   9      447.02      625.72     55.85 o
  -6  11   9      940.31     1029.22     63.83 o
  -5  11   9     3849.80     3960.84    106.08 o
  -4  11   9     5656.72     5637.81    127.05 o
  -3  11   9     2027.20     1975.95     71.43 o
  -2  11   9      113.41      102.91     31.79 o
  -1  11   9       45.59       84.67     25.88 o
   0  11   9     4773.75     4761.42    112.31 o
   1  11   9     7366.85     7401.48    141.81 o
   2  11   9     8580.45     8342.92    154.99 o
   3  11   9     7325.70     7005.20    137.65 o
   4  11   9     6818.63     6623.82    143.49 o
   5  11   9     3922.21     3820.67     98.37 o
   6  11   9        1.76      -11.28     22.40 o
   7  11   9      181.44      190.95     31.98 o
   8  11   9     2533.24     2482.22     78.89 o
   9  11   9     1622.52     1658.01     72.86 o
  10  11   9     1494.88     1511.86     81.35 o
  -7  12   9      806.01      881.22     91.66 o
  -6  12   9      569.56      534.65     50.46 o
  -5  12   9      229.19      207.36     36.93 o
  -4  12   9     1707.01     1615.63    115.05 o
  -3  12   9     7468.50     7319.56    172.53 o
  -2  12   9    12120.49    11970.21    209.17 o
  -1  12   9    12088.80    12441.13    213.56 o
   0  12   9     7195.65     7177.73    142.39 o
   1  12   9     1464.69     1551.23     64.81 o
   2  12   9      313.16      346.90     47.72 o
   3  12   9      159.46      212.21     38.84 o
   4  12   9     2475.32     2517.54     80.24 o
   5  12   9     9831.36     9623.90    181.14 o
   6  12   9     6323.71     6378.03    125.54 o
   7  12   9     2504.41     2416.73     77.25 o
   8  12   9     1788.00     1761.24     68.20 o
   9  12   9       17.62       32.73     39.74 o
  -7  13   9     3671.56     3997.48    201.05 o
  -6  13   9     4308.53     4525.60    123.50 o
  -5  13   9     3026.64     2986.58    119.85 o
  -4  13   9     3106.75     3107.57    102.43 o
  -3  13   9     1047.09     1157.27     68.75 o
  -2  13   9       84.69      105.86     31.81 o
  -1  13   9     3879.23     3672.87    102.32 o
   0  13   9     3426.34     3481.40     95.36 o
   1  13   9     5670.56     5460.60    137.05 o
   2  13   9     2019.11     1982.34     74.93 o
   3  13   9     1444.84     1475.21     75.68 o
   4  13   9      485.73      537.44     46.49 o
   5  13   9      558.57      516.54     41.17 o
   6  13   9       13.98       29.37     27.52 o
   7  13   9       55.38       88.65     31.24 o
   8  13   9     1108.31     1093.15    102.32 o
   9  13   9     1721.13     1682.26    101.05 o
  -6  14   9       12.92      -44.25     44.25 o
  -5  14   9      204.03      282.04     47.86 o
  -4  14   9      842.99      860.53     60.44 o
  -3  14   9     3384.87     3602.49    137.94 o
  -2  14   9     7083.13     7166.32    175.56 o
  -1  14   9     9546.89     9516.30    181.27 o
   0  14   9     3745.44     3754.85    102.48 o
   1  14   9     2051.40     2080.56     76.54 o
   2  14   9      352.67      396.35     41.72 o
   3  14   9       61.43       48.16     29.45 o
   4  14   9      895.24      867.07     69.08 o
   5  14   9     2110.39     2145.60     83.21 o
   6  14   9     1875.38     1851.14    110.70 o
   7  14   9     5431.44     5439.04    137.57 o
   8  14   9     2856.08     2996.11    121.82 o
  -5  15   9     3328.80     3303.69    127.58 o
  -4  15   9     2367.50     2375.95    105.49 o
  -3  15   9     1109.13     1309.55     82.90 o
  -2  15   9      271.47      210.29     44.83 o
  -1  15   9      176.76      136.27     43.08 o
   0  15   9     1070.07     1167.17     75.74 o
   1  15   9     4671.19     4819.83    140.52 o
   2  15   9     3952.52     3645.66    122.91 o
   3  15   9     1877.83     1778.04    145.77 o
   4  15   9      254.80      243.33     40.48 o
   5  15   9       49.08       89.95     39.06 o
   6  15   9       17.50        0.27     32.98 o
   7  15   9      100.76      121.41     40.53 o
  -4  16   9     1227.93     1062.62    101.85 o
  -3  16   9      979.73     1121.64     85.38 o
  -2  16   9     1017.28     1068.48     76.28 o
  -1  16   9      533.35      585.49     64.42 o
   0  16   9     2996.24     3050.88    133.89 o
   1  16   9      873.93      947.53     74.16 o
   2  16   9      281.60      252.20     50.10 o
   3  16   9      393.86      390.64     54.73 o
   4  16   9     1238.29     1328.94    112.42 o
   5  16   9     1932.42     2013.86     95.18 o
   6  16   9     1083.28     1142.01     73.24 o
  -3  17   9      764.01      660.52     88.54 o
  -2  17   9       18.82      -18.75     46.19 o
  -1  17   9      124.40      175.78     46.11 o
   0  17   9       43.14       56.74     40.98 o
   1  17   9      980.55     1103.99     83.33 o
   2  17   9     3948.12     4028.51    137.69 o
   3  17   9     5097.65     5145.55    133.42 o
   4  17   9     3945.89     4077.69    124.07 o
   1 -10  10      891.41      939.46     48.38 o
   2 -10  10      966.76     1037.09     84.19 o
   3 -10  10      760.23      773.95     43.22 o
   4 -10  10      923.52      918.42     50.29 o
   5 -10  10      149.91      202.62     34.60 o
  -1  -9  10     1625.97     1701.50     60.21 o
   0  -9  10      149.37      134.85     25.82 o
   1  -9  10       33.54       25.59     16.57 o
   2  -9  10      107.00      105.00     20.37 o
   3  -9  10     2208.88     2028.93     62.79 o
   4  -9  10     6292.85     6015.18    148.41 o
   5  -9  10     4581.43     4524.62    102.47 o
   6  -9  10     4486.91     4539.06    101.85 o
   7  -9  10     2451.94     2429.40    107.87 o
  -3  -8  10     1240.13     1153.48     63.31 o
  -2  -8  10      739.37      774.42     48.23 o
  -1  -8  10     2703.19     2723.38     74.50 o
   0  -8  10     7039.46     7062.62    169.35 o
   1  -8  10     7968.84     7766.58    173.42 o
   4  -8  10      527.01      528.44     32.89 o
   5  -8  10        2.07       19.72     19.00 o
   6  -8  10      838.89      877.70     52.54 o
   7  -8  10     3150.48     3188.24     86.13 o
   8  -8  10     5079.67     4851.79    138.91 o
  -4  -7  10      845.97      967.19     62.97 o
  -3  -7  10     2970.71     3001.55     92.45 o
  -2  -7  10     3086.25     3171.42     87.56 o
  -1  -7  10     1951.44     1868.89     58.38 o
   0  -7  10      504.71      534.28     37.17 o
   1  -7  10       11.78       18.99     28.06 o
   3  -7  10     4039.04     3819.59    225.27 o
   4  -7  10     4639.74     4538.62     84.47 o
   5  -7  10     2469.61     2488.22     78.57 o
   6  -7  10     2320.22     2416.53     73.02 o
   7  -7  10     1244.24     1191.34     54.17 o
   8  -7  10      565.66      599.51     44.92 o
   9  -7  10       85.83      116.54     36.90 o
  -5  -6  10     1653.37     1691.93    106.80 o
  -4  -6  10      803.78      888.78     59.25 o
  -3  -6  10       31.16       47.03     22.07 o
  -2  -6  10      380.60      354.14     33.64 o
  -1  -6  10     2063.76     2088.78     60.45 o
   0  -6  10     6170.11     6168.45    116.28 o
   1  -6  10     7081.05     7152.51    260.64 o
   2  -6  10     7409.67     7552.91    316.76 o
   3  -6  10     4380.93     3985.66    217.58 o
   4  -6  10      337.12      340.21     20.18 o
   5  -6  10      167.60      184.54     19.89 o
   6  -6  10      211.54      234.57     25.31 o
   7  -6  10      381.57      383.00     33.71 o
   8  -6  10     1613.00     1633.71     65.20 o
   9  -6  10     1928.56     2073.33     91.99 o
  10  -6  10     2391.89     2433.50    101.39 o
  -5  -5  10     2649.06     2636.45    120.34 o
  -4  -5  10     7251.46     7352.55    170.03 o
  -3  -5  10     9914.15    10048.99    204.69 o
  -2  -5  10     3947.16     3810.60     95.31 o
  -1  -5  10     4807.82     4674.80    100.78 o
   0  -5  10     1853.13     1796.27     56.17 o
   1  -5  10       12.41       25.79     29.35 o
   2  -5  10     3214.96     3351.71    130.32 o
   3  -5  10     4211.89     4232.24    131.18 o
   4  -5  10     4411.03     4213.37     90.59 o
   5  -5  10     4105.00     4080.52     72.12 o
   6  -5  10     2462.45     2426.55     64.30 o
   7  -5  10      390.65      357.48     32.02 o
   8  -5  10      501.18      532.80     44.06 o
   9  -5  10       66.67       30.12     39.47 o
  10  -5  10     1006.56      931.09     69.29 o
  -6  -4  10     3634.93     3356.49    143.27 o
  -5  -4  10     2138.77     2152.37    108.33 o
  -4  -4  10     1835.70     1865.23     75.79 o
  -3  -4  10      199.41      218.84     30.29 o
  -2  -4  10      793.21      747.64     42.59 o
  -1  -4  10     1360.41     1413.01     66.12 o
   0  -4  10     1171.25     1159.83     48.48 o
   1  -4  10     5699.74     5673.69    165.11 o
   2  -4  10     1199.92     1164.15    180.29 o
   3  -4  10     2112.91     2260.99     88.75 o
   4  -4  10      478.35      538.23     27.45 o
   5  -4  10      186.42      221.92     20.48 o
   6  -4  10      321.69      327.04     24.09 o
   7  -4  10      861.43      851.79     48.38 o
   8  -4  10     1087.35     1085.72     56.32 o
   9  -4  10      691.21      674.60     57.09 o
  10  -4  10     3709.47     3553.71    119.53 o
  11  -4  10     3579.01     3985.41    162.77 o
  -6  -3  10      100.79      127.80     52.28 o
  -5  -3  10     1293.85     1292.49     88.88 o
  -4  -3  10     4878.48     4844.94    126.95 o
  -3  -3  10     7493.18     7503.95    183.23 o
  -2  -3  10     5004.12     4846.31    134.74 o
  -1  -3  10     7619.67     7623.90    147.06 o
   0  -3  10     2181.45     2213.47     50.28 o
   1  -3  10       31.33       44.01      8.59 o
   2  -3  10      112.36      136.69     54.59 o
   3  -3  10      963.82      949.36     33.54 o
   4  -3  10     3730.74     3735.22     63.79 o
   5  -3  10    11627.04    11211.73    158.19 o
   6  -3  10     4921.55     4842.78    111.53 o
   7  -3  10     3759.39     3709.39     77.93 o
   8  -3  10      679.26      673.86     52.81 o
   9  -3  10      107.27      119.74     33.16 o
  10  -3  10     1131.05     1017.52     71.48 o
  11  -3  10     1840.55     1598.28    112.28 o
  -7  -2  10     3593.61     3620.47    219.89 o
  -6  -2  10     3933.04     3797.05    152.28 o
  -5  -2  10     2199.47     2148.17    106.78 o
  -4  -2  10     2123.99     2115.55     79.26 o
  -3  -2  10       23.97       38.33     21.19 o
  -2  -2  10      371.63      356.83     35.68 o
  -1  -2  10     4061.89     3648.19    213.18 o
   0  -2  10     1520.72     1513.48     62.85 o
   1  -2  10     1952.33     1975.86     37.08 o
   2  -2  10     3468.16     3430.06     50.35 o
   3  -2  10     3216.85     3131.31     48.46 o
   4  -2  10     1877.13     1807.03     40.40 o
   5  -2  10       34.66       28.19     12.17 o
   6  -2  10     2326.10     2284.29     75.42 o
   7  -2  10     1899.65     1898.76     61.19 o
   8  -2  10     8133.24     8072.62    138.55 o
   9  -2  10     7911.67     7687.46    181.69 o
  10  -2  10     3737.54     3665.89    183.38 o
  11  -2  10     1843.17     1897.91    143.39 o
  -7  -1  10      481.02      640.44    108.41 o
  -6  -1  10      128.61      132.33     44.29 o
  -5  -1  10       43.93       73.97     37.32 o
  -4  -1  10     1227.11     1199.20     74.53 o
  -3  -1  10     1463.58     1307.36     70.93 o
  -2  -1  10     4668.45     4534.12    106.72 o
  -1  -1  10     3302.46     3231.72     70.87 o
   0  -1  10     6107.22     6030.60     95.91 o
   1  -1  10       11.07       12.03      8.38 o
   2  -1  10      156.99      177.67     14.67 o
   3  -1  10      883.74      896.94     24.37 o
   4  -1  10     2126.25     2067.99     49.69 o
   5  -1  10    12217.87    12157.08    171.54 o
   6  -1  10    14505.76    14281.77    200.83 o
   7  -1  10    12189.16    12309.27    181.49 o
   8  -1  10     1892.71     1892.29     60.49 o
   9  -1  10      174.92      154.10     36.63 o
  10  -1  10      683.01      644.05     59.45 o
  11  -1  10     1371.32     1413.32    116.09 o
  12  -1  10      724.28      856.07     96.49 o
  -8   0  10     1258.40     1307.03    156.84 o
  -7   0  10     2919.10     3114.57    202.20 o
  -6   0  10     3906.86     3846.78    268.71 o
  -5   0  10     3053.71     3048.75    160.30 o
  -4   0  10     1335.62     1461.96     67.00 o
  -3   0  10      819.66      876.48     71.04 o
  -2   0  10      750.09      721.13     37.96 o
  -1   0  10     3880.39     3893.31     73.60 o
   0   0  10    13166.91    12838.17    179.08 o
   1   0  10    18623.12    18594.99    222.20 o
   2   0  10    13257.25    13024.89    160.59 o
   3   0  10     5715.82     5463.91     78.17 o
   4   0  10     2243.76     2344.82     50.12 o
   5   0  10       42.57       57.04     14.20 o
   6   0  10      205.45      197.33     20.82 o
   7   0  10     4955.90     4997.57    102.04 o
   8   0  10     5410.74     5367.09    101.83 o
   9   0  10    11703.18    11459.30    208.04 o
  10   0  10     5173.02     5186.60    146.95 o
  11   0  10     1450.30     1286.08    101.68 o
  12   0  10      126.23       89.84     52.73 o
  -8   1  10     2834.92     2881.61    209.89 o
  -7   1  10      950.52      863.41    119.94 o
  -6   1  10        1.72       21.53     37.43 o
  -5   1  10      278.24      264.59     47.80 o
  -4   1  10     3439.14     3160.64    119.03 o
  -3   1  10     1989.04     1785.14     67.74 o
  -2   1  10     7774.67     7246.12    243.32 o
  -1   1  10     4624.32     4456.48     81.04 o
   0   1  10     4120.68     4052.77     80.94 o
   1   1  10     2092.93     2050.68     41.07 o
   2   1  10     1336.76     1386.72     32.78 o
   3   1  10     8633.81     8834.21    113.91 o
   4   1  10    10617.23    10629.70    153.48 o
   5   1  10     9010.80     9034.90    136.59 o
   6   1  10     1830.37     1971.00     78.31 o
   7   1  10     3022.43     3050.83     62.73 o
   8   1  10     1772.09     1817.10     55.29 o
   9   1  10      480.95      433.10     31.46 o
  10   1  10      207.97      133.20     38.16 o
  11   1  10     1500.41     1651.00    144.50 o
  12   1  10     1136.76     1273.17    132.28 o
  -8   2  10      152.47      163.37     51.13 o
  -7   2  10     1488.60     1463.93    125.71 o
  -6   2  10     3717.90     3793.69    155.93 o
  -5   2  10     4648.79     4611.47    308.30 o
  -4   2  10     2406.91     2392.65    103.83 o
  -3   2  10      906.82      943.67     66.69 o
  -2   2  10     1119.72     1154.92     41.07 o
  -1   2  10      179.55      194.50     19.60 o
   0   2  10     6187.77     5972.89    106.08 o
   1   2  10    12567.78    12106.67    170.37 o
   2   2  10    33595.04    33327.32    423.47 o
   3   2  10    17267.64    17497.67    210.07 o
   4   2  10     7714.50     7753.18    112.76 o
   5   2  10      123.03      139.20     14.89 o
   6   2  10       34.47       29.90     12.80 o
   7   2  10     4184.80     4248.52     69.43 o
   8   2  10     2960.47     3001.24     63.83 o
   9   2  10     3560.33     3605.99     79.37 o
  10   2  10     4060.68     4085.32    149.03 o
  11   2  10     3002.72     2839.81    156.28 o
  12   2  10     1229.58     1396.72    101.42 o
  -8   3  10     1904.98     2090.45    115.61 o
  -7   3  10     1150.90     1231.55     88.53 o
  -6   3  10       71.67       64.76     64.58 o
  -5   3  10     2401.00     2494.33     95.51 o
  -4   3  10     5136.77     5035.83    132.36 o
  -3   3  10    11511.70    11026.92    205.19 o
  -2   3  10    18396.01    18026.09    248.74 o
  -1   3  10     8504.71     8167.87    113.57 o
   0   3  10     4052.03     3996.42     64.94 o
   1   3  10      338.53      325.04     18.00 o
   2   3  10      455.76      477.65     21.18 o
   3   3  10     4128.94     4103.86     59.71 o
   4   3  10    10014.19    10147.49    122.65 o
   5   3  10     7931.66     7920.38    102.44 o
   6   3  10     5412.84     5518.02     84.85 o
   7   3  10      365.78      391.11     25.32 o
   8   3  10       58.07       73.67     20.54 o
   9   3  10       59.24       67.70     22.75 o
  10   3  10      191.36      204.78     41.80 o
  11   3  10     1768.64     1780.56    118.20 o
  12   3  10     1525.52     1739.36    181.64 o
  -8   4  10      566.51      598.01     62.40 o
  -7   4  10     2991.64     2771.91    104.41 o
  -6   4  10     5990.99     5895.05    151.26 o
  -5   4  10     7257.19     7118.99    163.68 o
  -4   4  10     2291.39     2300.45     86.80 o
  -3   4  10     3920.00     3887.58     71.57 o
  -2   4  10     1351.76     1390.86     39.48 o
  -1   4  10     5776.16     5735.23     88.08 o
   0   4  10     3275.45     3224.95     58.33 o
   1   4  10     4599.99     4620.96     76.96 o
   2   4  10     7820.47     7889.82    100.34 o
   3   4  10     7628.13     7515.11     96.79 o
   4   4  10     3626.62     3686.21     64.41 o
   5   4  10      104.22      107.48     14.67 o
   6   4  10       10.44        9.90     12.95 o
   7   4  10      733.25      749.89     67.07 o
   8   4  10     2066.75     2090.12     53.68 o
   9   4  10     3300.18     3329.18    102.90 o
  10   4  10     3041.50     3116.66     92.03 o
  11   4  10     3166.30     3181.14    146.74 o
  12   4  10     3833.15     4011.95    178.76 o
  -8   5  10     1435.96     1305.55     84.38 o
  -7   5  10      509.49      486.53     55.73 o
  -6   5  10       47.26       43.82     32.98 o
  -5   5  10      336.76      333.25     42.46 o
  -4   5  10     4739.32     4590.07     93.18 o
  -3   5  10    22908.26    22155.29    326.06 o
  -2   5  10    13250.85    12793.44    169.39 o
  -1   5  10     9046.30     9185.40    127.71 o
   0   5  10     3410.16     3436.22     62.39 o
   1   5  10     2049.57     2171.92     46.92 o
   2   5  10      474.55      540.76     25.05 o
   3   5  10      352.35      372.40     29.27 o
   4   5  10     3021.00     2947.17     55.96 o
   5   5  10     3381.04     3467.18     63.82 o
   6   5  10    13573.59    13510.49    177.57 o
   7   5  10     3101.76     3177.72     71.22 o
   8   5  10     1301.37     1370.12     52.93 o
   9   5  10      134.39      112.93     25.69 o
  10   5  10       59.05       61.05     29.74 o
  11   5  10      937.20     1015.31     73.90 o
  12   5  10     2198.07     2303.73    187.21 o
  -8   6  10     2832.54     2884.60    201.71 o
  -7   6  10     4293.60     4152.07    132.17 o
  -6   6  10     4505.84     4373.35    129.84 o
  -5   6  10     3781.66     3820.05    110.22 o
  -4   6  10     4752.75     4621.51     95.19 o
  -3   6  10     2428.30     2360.41     62.00 o
  -2   6  10       48.69       69.20     15.00 o
  -1   6  10      802.22      865.31     42.35 o
   0   6  10     4567.94     4678.08     78.11 o
   1   6  10     3830.89     3861.70     75.33 o
   2   6  10     2779.96     2852.06     97.46 o
   3   6  10      787.94      728.67     33.38 o
   4   6  10      251.42      266.04     21.06 o
   5   6  10     3288.21     3269.30     63.52 o
   6   6  10      396.59      349.45     26.87 o
   7   6  10     3000.85     2958.67     71.32 o
   8   6  10     4884.63     4747.67    119.31 o
   9   6  10     3825.24     4029.83     91.79 o
  10   6  10     4363.20     4369.99    101.69 o
  11   6  10     2639.33     2462.99    103.59 o
  12   6  10     2123.96     2243.06    123.86 o
  -8   7  10     1910.19     2212.31    140.18 o
  -7   7  10      228.91      255.54     46.87 o
  -6   7  10       24.28        3.01     28.77 o
  -5   7  10      168.30      159.86     32.26 o
  -4   7  10      394.27      418.44     37.92 o
  -3   7  10     5071.36     5152.91    114.41 o
  -2   7  10     3880.55     3789.08     75.69 o
  -1   7  10     6098.56     6034.84     95.60 o
   0   7  10     5782.69     5805.63    103.18 o
   1   7  10     1026.80     1023.85     37.48 o
   2   7  10      139.97      178.76     22.12 o
   3   7  10      351.41      356.54     23.76 o
   4   7  10     2831.40     2933.22     60.22 o
   5   7  10     6041.72     5995.79    165.11 o
   6   7  10    12639.56    12647.71    187.68 o
   7   7  10    13583.87    13421.82    198.31 o
   8   7  10     6979.12     6969.90    126.19 o
   9   7  10     1317.91     1444.68     62.63 o
  10   7  10        1.97      -12.06     23.53 o
  11   7  10     1053.70     1001.13     98.74 o
  -8   8  10     1104.33     1157.69     83.58 o
  -7   8  10     4873.21     4959.42    152.49 o
  -6   8  10     6088.50     6229.22    169.01 o
  -5   8  10     2750.06     2708.54     86.98 o
  -4   8  10     4474.51     4360.43    105.27 o
  -3   8  10     1806.27     1979.25     78.44 o
  -2   8  10     1238.82     1157.71     42.51 o
  -1   8  10       34.89       45.59     17.72 o
   0   8  10     3131.80     3192.59     80.23 o
   1   8  10    12350.40    12599.56    168.88 o
   2   8  10     8844.83     8806.53    138.99 o
   3   8  10     8116.64     8238.91    150.08 o
   4   8  10     3154.98     3130.32     70.62 o
   5   8  10     2150.97     2266.33     65.41 o
   6   8  10      136.10       98.39     25.11 o
   7   8  10      893.49      959.50     47.85 o
   8   8  10     6786.18     6783.86    126.99 o
   9   8  10     6865.27     6829.59    131.87 o
  10   8  10     5842.41     6145.00    168.49 o
  11   8  10     1987.14     2106.22    111.54 o
  -8   9  10     1983.13     2087.53    110.79 o
  -7   9  10     1870.71     1980.74     89.73 o
  -6   9  10      237.19      234.26     38.34 o
  -5   9  10      561.25      536.58     46.78 o
  -4   9  10     2185.05     2112.11     74.04 o
  -3   9  10     1056.45      978.84     64.54 o
  -2   9  10     1700.57     1830.15     57.41 o
  -1   9  10     4206.35     4277.09    113.62 o
   0   9  10     2909.21     2908.19     69.68 o
   1   9  10     1752.51     1735.10     53.53 o
   2   9  10       26.12       19.79     16.99 o
   3   9  10     4261.09     4239.23     86.14 o
   4   9  10     2205.13     2091.05     66.39 o
   5   9  10     9196.82     8859.49    161.09 o
   6   9  10     6278.53     6317.30    130.21 o
   7   9  10     4465.14     4473.32    135.53 o
   8   9  10     4485.56     4425.50    100.00 o
   9   9  10     2369.13     2399.42     78.78 o
  10   9  10       53.81       73.80     31.91 o
  11   9  10      344.90      282.91     47.09 o
  -7  10  10      750.29      895.42     64.68 o
  -6  10  10     4428.34     4584.31    144.15 o
  -5  10  10     5478.56     5333.41    127.02 o
  -4  10  10     2790.80     2853.96    108.97 o
  -3  10  10     1344.55     1358.26     74.63 o
  -2  10  10     2043.87     2032.00     80.66 o
  -1  10  10      214.31      241.58     35.79 o
   0  10  10     4567.27     4507.11    121.45 o
   1  10  10     8987.77     8958.84    161.31 o
   2  10  10    11993.74    11814.35    198.98 o
   3  10  10    20643.84    20655.59    314.22 o
   4  10  10    10491.14    10060.81    178.37 o
   5  10  10     1103.26     1174.76     69.58 o
   6  10  10       97.67      117.23     29.73 o
   7  10  10      528.91      572.82     42.05 o
   8  10  10     2133.49     2177.48     74.17 o
   9  10  10     3451.33     3351.03     92.47 o
  10  10  10     3764.47     3847.76    104.15 o
  -7  11  10     1710.46     1884.65     90.98 o
  -6  11  10       32.99       19.77     30.87 o
  -5  11  10       64.04       95.01     33.13 o
  -4  11  10     2271.88     2297.01     81.84 o
  -3  11  10     5447.74     5406.24    253.94 o
  -2  11  10     8164.26     8102.94    182.22 o
  -1  11  10     7182.21     6933.36    140.09 o
   0  11  10     5074.26     5160.87    179.44 o
   1  11  10     3434.90     3344.99     88.12 o
   2  11  10      684.37      760.22     48.01 o
   3  11  10     1674.35     1585.64     63.53 o
   4  11  10     7702.90     7586.62    149.19 o
   5  11  10     9268.65     8919.10    168.84 o
   6  11  10     4161.27     4152.49    106.49 o
   7  11  10     2164.76     2097.94     91.75 o
   8  11  10      168.78      175.41     32.60 o
   9  11  10      196.47      196.14     33.12 o
  10  11  10      204.28      218.81     39.39 o
  -7  12  10      369.08      504.11     54.22 o
  -6  12  10     1584.93     1603.35     81.33 o
  -5  12  10     5243.58     5381.94    132.31 o
  -4  12  10     4734.49     4896.43    121.13 o
  -3  12  10     3312.31     3090.94    107.19 o
  -2  12  10      283.33      246.51     42.34 o
  -1  12  10     2757.53     2677.28     83.86 o
   0  12  10     2476.16     2357.24     88.99 o
   1  12  10     2100.07     1933.76     70.23 o
   2  12  10     8686.40     8502.12    162.40 o
   3  12  10     4837.41     4898.22    114.15 o
   4  12  10     4153.70     4093.49    104.79 o
   5  12  10      913.31      912.18     57.94 o
   6  12  10      305.85      324.88     35.79 o
   7  12  10      519.91      537.28     44.29 o
   8  12  10     1990.61     1912.01    103.03 o
   9  12  10      810.32      836.80     51.87 o
  -6  13  10      192.77      276.12     43.81 o
  -5  13  10      349.44      353.83     45.25 o
  -4  13  10     1708.44     1782.44     94.93 o
  -3  13  10     4870.88     4969.05    140.71 o
  -2  13  10    10931.90    10883.95    200.90 o
  -1  13  10    10498.68    10412.68    192.07 o
   0  13  10     5415.68     5277.34    122.78 o
   1  13  10      683.78      610.00     46.48 o
   2  13  10        9.13      -27.08     27.08 o
   3  13  10      391.72      401.02     41.19 o
   4  13  10      995.87     1053.48     66.98 o
   5  13  10     1648.11     1762.12     94.99 o
   6  13  10     2705.30     2680.98     82.02 o
   7  13  10     5223.37     5207.46    118.08 o
   8  13  10     1456.15     1497.49     71.29 o
   9  13  10       55.77       32.35     49.48 o
  -6  14  10     3684.89     3697.35    242.18 o
  -5  14  10     3117.97     3317.92    107.35 o
  -4  14  10     2636.77     2918.84    111.24 o
  -3  14  10     2600.83     2569.87     90.67 o
  -2  14  10      145.33      154.29     35.47 o
  -1  14  10      451.80      513.99     46.92 o
   0  14  10     1213.13     1267.19     66.81 o
   1  14  10     2639.08     2513.13     84.96 o
   2  14  10     3506.49     3360.82     98.04 o
   3  14  10     3283.54     3107.81    108.02 o
   4  14  10      494.43      455.28     45.60 o
   5  14  10       60.12       93.25     34.12 o
   6  14  10       22.12      -14.98     27.32 o
   7  14  10      141.12      210.69     55.82 o
   8  14  10      520.24      531.42     55.59 o
  -5  15  10       65.84       49.90     53.27 o
  -4  15  10      175.28      146.93     44.80 o
  -3  15  10      898.81      894.76    100.25 o
  -2  15  10     3482.71     3422.93    133.39 o
  -1  15  10     2840.17     3086.30    102.65 o
   0  15  10     2916.41     3061.97    107.42 o
   1  15  10     3359.01     3297.99    133.72 o
   2  15  10       21.04       56.06     31.07 o
   3  15  10      156.08      153.97     37.00 o
   4  15  10      415.18      392.66     53.82 o
   5  15  10      654.01      651.97     56.18 o
   6  15  10     3732.47     3739.29    114.37 o
   7  15  10     3905.73     3775.31    117.69 o
  -4  16  10     1804.24     1650.18    261.41 o
  -3  16  10      369.45      343.32     55.73 o
  -2  16  10      191.05      152.73     43.73 o
  -1  16  10        1.45      -23.02     34.55 o
   0  16  10     1271.71     1210.34     81.27 o
   1  16  10     4079.20     4111.58    136.18 o
   2  16  10     3586.04     3676.60    128.73 o
   3  16  10     3045.42     2784.15    114.17 o
   4  16  10     2216.10     2244.42    111.07 o
   5  16  10      503.07      519.87     54.26 o
   6  16  10       50.56       23.01     35.83 o
  -2  17  10      602.21      660.30     66.75 o
  -1  17  10      711.61      734.14     69.71 o
   0  17  10     1223.80     1221.56     85.97 o
   1  17  10     1470.77     1626.23     98.22 o
   2  17  10     1456.00     1484.09     94.90 o
   3  17  10        3.15      -34.19     42.68 o
   4  17  10      601.12      571.15     56.02 o
   1  -9  11     4221.98     4180.12    107.64 o
   4  -9  11      287.84      302.99     27.96 o
   5  -9  11       52.83       58.60     23.64 o
  -1  -8  11     2129.52     2114.89     82.63 o
   0  -8  11      258.56      256.77     29.90 o
   1  -8  11       11.05       26.91     15.22 o
   4  -8  11     2559.33     2375.42     66.06 o
   5  -8  11     3331.99     3156.06    115.13 o
   6  -8  11     5571.63     5480.37    132.28 o
   7  -8  11     3320.80     3304.82     88.17 o
  -3  -7  11        7.29       24.01     24.63 o
  -2  -7  11       48.81       85.47     24.96 o
  -1  -7  11     1917.14     1805.54     71.11 o
   0  -7  11     7135.98     7243.07    279.86 o
   1  -7  11     9177.65     9244.53    282.93 o
   3  -7  11     2495.80     2298.06    186.06 o
   4  -7  11      583.72      565.96     37.71 o
   5  -7  11       75.60       87.29     19.53 o
   6  -7  11      175.79      198.19     24.85 o
   7  -7  11     1330.58     1340.22     55.53 o
   8  -7  11     3999.64     3899.37    130.28 o
  -4  -6  11     3036.22     2991.28    101.47 o
  -3  -6  11     4577.65     4493.92    118.25 o
  -2  -6  11     2500.94     2641.54    101.34 o
  -1  -6  11     2512.12     2592.61    109.66 o
   0  -6  11     1132.01     1136.08     39.63 o
   1  -6  11       77.74       36.90     42.29 o
   2  -6  11      666.06      585.86    106.10 o
   3  -6  11     1612.16     1396.98    149.15 o
   4  -6  11     1532.93     1521.65     33.71 o
   5  -6  11     2312.62     2356.86     58.32 o
   6  -6  11     1654.25     1559.52     52.99 o
   7  -6  11      562.01      535.69     38.68 o
   8  -6  11      381.27      328.05     35.90 o
   9  -6  11       75.83       94.76     35.21 o
  -4  -5  11      674.32      698.45     54.29 o
  -3  -5  11       60.97       83.32     26.44 o
  -2  -5  11       22.54       40.00     20.54 o
  -1  -5  11      948.84      988.25     83.79 o
   0  -5  11     2250.34     2272.83     87.86 o
   1  -5  11     4150.07     4110.50     98.75 o
   2  -5  11     9834.07     9815.12    248.52 o
   3  -5  11     3288.49     3322.16    202.20 o
   4  -5  11      379.92      382.88     20.19 o
   5  -5  11      304.58      303.85     23.44 o
   6  -5  11       91.21      106.78     20.43 o
   7  -5  11      673.66      699.72     42.32 o
   8  -5  11     1380.98     1404.51     60.79 o
   9  -5  11     5185.23     4968.58    140.71 o
  10  -5  11     5465.10     5549.52    157.35 o
  -5  -4  11     1904.71     2125.70    111.98 o
  -4  -4  11     5157.50     5253.58    138.05 o
  -3  -4  11     4619.68     4603.87    118.81 o
  -2  -4  11     3790.70     3770.83     96.78 o
  -1  -4  11     2640.66     2665.34     85.56 o
   0  -4  11     2622.22     2645.02     72.35 o
   1  -4  11     2791.88     2773.09     51.83 o
   2  -4  11       98.94      171.29     38.17 o
   3  -4  11     3532.64     3622.49    122.11 o
   4  -4  11     4276.73     4142.39     83.49 o
   5  -4  11     4783.02     4682.70     91.34 o
   6  -4  11     2251.13     2279.84     62.35 o
   7  -4  11     1032.38     1033.66     48.40 o
   8  -4  11       43.73        9.24     22.86 o
   9  -4  11        1.20      -24.58     24.58 o
  10  -4  11       39.83       56.52     35.92 o
  -6  -3  11     3034.89     3186.15    144.71 o
  -5  -3  11     2611.12     2499.21    120.01 o
  -4  -3  11      852.50      830.16     57.35 o
  -3  -3  11       30.00       38.48     23.23 o
  -2  -3  11        6.63      -19.55     21.66 o
  -1  -3  11     1206.88     1149.90     46.07 o
   0  -3  11     2139.68     2140.80     55.62 o
   1  -3  11     1822.58     1811.75     39.56 o
   2  -3  11     1240.70     1261.86     40.01 o
   3  -3  11     2913.88     2900.43     55.24 o
   4  -3  11     2574.43     2579.93     50.62 o
   5  -3  11       54.80       46.56     14.87 o
   6  -3  11     1942.55     2014.14     58.71 o
   7  -3  11     2776.20     2684.77     64.98 o
   8  -3  11     2533.80     2441.91     75.54 o
   9  -3  11     3629.61     3626.23    115.31 o
  10  -3  11     4330.33     4342.48    134.17 o
  11  -3  11     4092.72     4128.57    224.91 o
  -6  -2  11       78.38      143.26    103.41 o
  -5  -2  11       89.79      142.78     42.36 o
  -4  -2  11     1025.10      976.50     60.89 o
  -3  -2  11     1889.13     1820.56     70.99 o
  -2  -2  11     5759.32     5688.68    128.14 o
  -1  -2  11     5239.24     5116.25     92.12 o
   0  -2  11     1193.81     1136.74     36.24 o
   1  -2  11     3229.72     3291.51     60.33 o
   2  -2  11      806.44      880.41     29.30 o
   3  -2  11     1096.44     1099.21     30.28 o
   4  -2  11     6434.94     6523.11    101.08 o
   5  -2  11    12619.82    12255.94    173.38 o
   6  -2  11    12507.99    12128.55    201.65 o
   7  -2  11     8497.73     8301.20    154.93 o
   8  -2  11     3392.36     3538.04    133.95 o
   9  -2  11      204.42      193.47     37.31 o
  10  -2  11      974.56      994.44     71.47 o
  11  -2  11     2038.41     2055.02    126.98 o
  -6  -1  11     2976.75     3075.07    139.69 o
  -5  -1  11     2444.75     2529.74    145.70 o
  -4  -1  11     1884.57     1905.59     78.63 o
  -3  -1  11      522.84      494.48     50.83 o
  -2  -1  11       12.55       10.21     18.97 o
  -1  -1  11     2421.41     2330.76     56.26 o
   0  -1  11     4852.82     4740.88     82.90 o
   1  -1  11     7953.92     7846.28    118.21 o
   2  -1  11     3444.50     3291.17     60.15 o
   3  -1  11     4585.60     4580.02     76.78 o
   4  -1  11     5477.61     5418.74     89.81 o
   5  -1  11       58.21       35.80     14.10 o
   6  -1  11      674.37      702.18     33.32 o
   7  -1  11     3715.47     3853.94     92.48 o
   8  -1  11     8897.82     8921.06    170.09 o
   9  -1  11     4269.15     4165.50    111.53 o
  10  -1  11     2754.77     2969.12    109.68 o
  11  -1  11     1175.10     1078.42     95.06 o
  -7   0  11     1477.97     1345.47    152.23 o
  -6   0  11      373.30      458.04     80.73 o
  -5   0  11       26.35        8.33     35.61 o
  -4   0  11      115.74      166.48     32.32 o
  -3   0  11     2755.51     2867.39    112.45 o
  -2   0  11     9551.58     9273.08    147.17 o
  -1   0  11     5726.28     5701.65     99.26 o
   0   0  11     5295.81     5200.03     89.71 o
   1   0  11       64.97       66.48     13.53 o
   2   0  11      332.96      342.06     20.47 o
   3   0  11     1506.66     1498.12     40.41 o
   4   0  11     3812.07     3793.24     70.30 o
   5   0  11    10254.26    10339.97    152.94 o
   6   0  11     8449.07     8473.23    133.78 o
   7   0  11     7932.56     7936.25    130.61 o
   8   0  11     2792.65     2710.70     68.46 o
   9   0  11      400.66      401.91     41.95 o
  10   0  11      263.02      225.41     42.27 o
  11   0  11     1166.68     1059.24     95.93 o
  12   0  11      792.81      671.97    118.40 o
  -7   1  11     2985.45     3026.92    199.13 o
  -6   1  11     2784.68     2610.15    148.77 o
  -5   1  11     3389.19     3578.21    286.01 o
  -4   1  11     2405.64     2308.06    146.85 o
  -3   1  11     3023.34     3110.42     83.76 o
  -2   1  11       10.72       -8.32     15.13 o
  -1   1  11     6836.87     6771.15    112.54 o
   0   1  11     9613.57     9340.46    140.92 o
   1   1  11    13855.91    13092.65    184.11 o
   2   1  11    19038.44    18644.45    338.07 o
   3   1  11    12674.46    12810.15    159.21 o
   4   1  11     3093.73     3133.73     64.20 o
   5   1  11      664.57      660.74     32.03 o
   6   1  11       27.35       16.63     14.87 o
   7   1  11     2683.20     2703.45     84.40 o
   8   1  11     5896.45     5923.05    189.29 o
   9   1  11     8265.37     8009.60    140.24 o
  10   1  11     2614.43     2544.89    184.52 o
  11   1  11      999.22      803.80     89.08 o
  12   1  11      101.30      116.77     55.99 o
  -7   2  11      635.30      695.03    120.71 o
  -6   2  11      632.03      652.74    106.87 o
  -5   2  11      753.78      835.54     77.46 o
  -4   2  11     2490.43     2456.78    112.10 o
  -3   2  11     3779.75     3721.72     92.85 o
  -2   2  11     8401.53     8330.23    135.38 o
  -1   2  11     4900.42     5000.64     90.88 o
   0   2  11     8052.39     7811.31    123.53 o
   1   2  11     1423.56     1367.66     40.46 o
   2   2  11      121.24      129.58     20.64 o
   3   2  11     3871.62     3948.47     64.27 o
   4   2  11     8401.04     8580.93    115.91 o
   5   2  11      752.10      767.89     27.56 o
   6   2  11     3040.85     3251.85     71.48 o
   7   2  11     6989.84     6927.52    136.67 o
   8   2  11      622.89      704.95     40.55 o
   9   2  11      104.49      110.84     41.97 o
  10   2  11      282.33      265.55     49.63 o
  11   2  11      724.79      675.77     65.80 o
  12   2  11     2212.66     2098.43    140.53 o
  -7   3  11     2811.74     2904.79    146.09 o
  -6   3  11     6336.57     5894.27    198.94 o
  -5   3  11     6325.35     5988.30    158.53 o
  -4   3  11     4014.19     3833.38    115.84 o
  -3   3  11      292.69      347.69     33.81 o
  -2   3  11      378.24      403.04     28.54 o
  -1   3  11       77.06       93.12     17.79 o
   0   3  11     3917.49     3975.46     76.93 o
   1   3  11     6309.78     6168.31    103.03 o
   2   3  11    12945.35    12794.64    184.25 o
   3   3  11    11454.00    11842.21    153.03 o
   4   3  11     4808.05     4938.36     77.86 o
   5   3  11       73.00       92.78     14.64 o
   6   3  11      125.04      132.41     17.64 o
   7   3  11     1507.84     1513.92     48.08 o
   8   3  11     1211.84     1274.59     52.57 o
   9   3  11     3518.35     3379.03     84.67 o
  10   3  11     5360.38     5114.28    110.49 o
  11   3  11     4244.31     4149.33    137.05 o
  12   3  11     2157.73     2421.93    115.58 o
  -8   4  11     1526.77     1607.89    158.44 o
  -7   4  11      515.13      595.01     58.82 o
  -6   4  11       19.56       15.38     44.44 o
  -5   4  11     2373.19     2607.15    123.92 o
  -4   4  11     8874.15     9246.31    204.04 o
  -3   4  11    11707.83    11658.15    298.23 o
  -2   4  11    10658.32    10943.31    167.25 o
  -1   4  11     8042.64     7810.95    126.79 o
   0   4  11     3182.35     3175.06     59.06 o
   1   4  11      686.26      710.01     28.08 o
   2   4  11        7.82       23.13     11.21 o
   3   4  11     1627.58     1663.35     36.74 o
   4   4  11     5040.48     5061.54     73.95 o
   5   4  11     8657.53     8630.07    112.48 o
   6   4  11     8594.05     8414.22    132.16 o
   7   4  11     1676.40     1705.60     63.37 o
   8   4  11      372.99      377.96     30.66 o
   9   4  11      153.65      120.27     28.98 o
  10   4  11        6.09       25.93     28.03 o
  11   4  11     1096.03     1021.02     93.51 o
  12   4  11     3503.66     3932.51    231.42 o
  -8   5  11     1749.67     1742.26     98.32 o
  -7   5  11     2959.89     2994.01    112.55 o
  -6   5  11     2109.52     2212.24     92.94 o
  -5   5  11     6429.82     6513.77    203.32 o
  -4   5  11     3876.27     3765.61    116.34 o
  -3   5  11     2236.68     2164.09     68.30 o
  -2   5  11        5.70       25.70     14.43 o
  -1   5  11      329.70      345.94     23.51 o
   0   5  11     2025.19     2103.36     48.20 o
   1   5  11     1855.19     1944.40     45.66 o
   2   5  11     1339.78     1267.63     33.65 o
   3   5  11     2626.57     2654.03     57.13 o
   4   5  11     2816.88     2731.76     53.84 o
   5   5  11     1569.13     1609.53     42.42 o
   6   5  11       10.78        7.10     15.79 o
   7   5  11      493.99      505.71     32.95 o
   8   5  11     1581.94     1648.63     56.28 o
   9   5  11     3307.04     3432.18     91.23 o
  10   5  11     4253.47     4299.88     98.81 o
  11   5  11     4822.23     5021.84    185.11 o
  12   5  11     3019.20     2756.55    217.20 o
  -8   6  11     1492.71     1423.47     92.14 o
  -7   6  11      732.48      743.70     67.46 o
  -6   6  11       35.17       86.47     37.53 o
  -5   6  11      132.47      137.90     36.33 o
  -4   6  11     1675.84     1809.30    106.65 o
  -3   6  11     5086.22     5080.93    128.72 o
  -2   6  11     3316.28     3374.36     72.08 o
  -1   6  11    10162.40     9904.40    139.17 o
   0   6  11     3549.05     3592.32     67.48 o
   1   6  11     1714.81     1816.86     47.45 o
   2   6  11       14.21       12.88     12.91 o
   3   6  11      991.29     1041.93     51.95 o
   4   6  11     4878.69     4930.58     81.97 o
   5   6  11     7600.44     7512.41    119.54 o
   6   6  11    22736.40    22712.36    303.79 o
   7   6  11     7714.45     7651.58    133.09 o
   8   6  11     4421.87     4412.72     99.53 o
   9   6  11      810.72      833.92     52.86 o
  10   6  11       43.13       35.78     26.17 o
  11   6  11      995.11      997.03     74.15 o
  -8   7  11     1883.13     2017.62    138.60 o
  -7   7  11     2055.44     2011.45    100.08 o
  -6   7  11     2738.58     2844.72    108.37 o
  -5   7  11     3649.63     3592.79    123.05 o
  -4   7  11     1153.54     1117.52     67.70 o
  -3   7  11     1110.41     1093.43     65.58 o
  -2   7  11     2077.75     2060.79     80.14 o
  -1   7  11       92.80      115.86     20.19 o
   0   7  11     2570.24     2492.49     56.02 o
   1   7  11     3825.76     3835.38     78.81 o
   2   7  11     4698.48     4857.91     82.74 o
   3   7  11     4516.18     4530.95     83.98 o
   4   7  11     4754.13     4786.82     82.86 o
   5   7  11     3070.62     3075.53     69.98 o
   6   7  11      133.44      125.09     22.78 o
   7   7  11      610.42      684.12     44.64 o
   8   7  11     5797.10     5779.61    111.78 o
   9   7  11     5803.10     5958.84    118.06 o
  10   7  11     5633.97     5700.12    119.92 o
  11   7  11     1605.06     1698.04    105.00 o
  -7   8  11     1272.07     1348.47     87.85 o
  -6   8  11      775.09      758.94     65.46 o
  -5   8  11        7.81      -12.83     26.09 o
  -4   8  11      326.21      325.01     51.15 o
  -3   8  11      837.99      804.87     73.37 o
  -2   8  11     4450.01     4387.05     86.90 o
  -1   8  11    12106.12    12120.58    180.95 o
   0   8  11     3687.65     3592.67     87.74 o
   1   8  11     2527.85     2572.74     64.03 o
   2   8  11      234.02      232.91     24.47 o
   3   8  11      712.44      739.13     55.17 o
   4   8  11     6827.46     6978.58    119.27 o
   5   8  11     6717.62     6442.08    114.17 o
   6   8  11     5974.03     5915.52    122.35 o
   7   8  11    11603.68    11618.92    201.14 o
   8   8  11    10878.82    10558.34    171.99 o
   9   8  11     2511.95     2443.64     75.86 o
  10   8  11       22.31        1.95     27.56 o
  11   8  11      608.39      712.23     68.16 o
  -7   9  11     1571.61     1586.05     93.98 o
  -6   9  11     2928.82     2990.15    114.34 o
  -5   9  11     4655.95     4792.90    119.29 o
  -4   9  11     3669.33     3857.49    202.37 o
  -3   9  11       73.23       89.82     32.36 o
  -2   9  11      615.69      605.93     51.36 o
  -1   9  11      483.10      484.40     36.41 o
   0   9  11     3864.11     3908.83     95.78 o
   1   9  11    12069.33    11769.33    178.84 o
   2   9  11    14706.33    14798.08    214.01 o
   3   9  11    12061.56    12258.79    200.63 o
   4   9  11     3463.92     3433.56    103.29 o
   5   9  11     2207.67     2266.19     77.68 o
   6   9  11        8.74       15.66     23.71 o
   7   9  11       23.90       21.67     25.21 o
   8   9  11     2900.10     2828.69     79.41 o
   9   9  11     5785.90     5791.39    121.30 o
  10   9  11     4079.08     4051.49    100.23 o
  11   9  11     1203.05     1288.53     90.08 o
  -7  10  11     1666.15     1817.72    103.50 o
  -6  10  11      752.45      778.82     69.69 o
  -5  10  11      253.57      311.22     41.25 o
  -4  10  11     1243.91     1325.95     80.04 o
  -3  10  11     2309.87     2288.40     92.89 o
  -2  10  11     4506.87     4559.35    125.85 o
  -1  10  11     5776.69     5800.49    222.09 o
   0  10  11     7047.17     7076.33    139.41 o
   1  10  11     3713.40     3741.26     92.99 o
   2  10  11      203.13      282.83     40.17 o
   3  10  11      464.37      443.24     38.79 o
   4  10  11     2774.40     2624.89     78.28 o
   5  10  11     9744.85     9703.69    180.00 o
   6  10  11     2293.82     2202.15     76.18 o
   7  10  11     3102.92     3051.93     81.40 o
   8  10  11     1120.97     1023.39     55.27 o
   9  10  11      681.89      689.49     61.22 o
  10  10  11        4.37       20.18     27.84 o
  -7  11  11      654.99      699.76     72.00 o
  -6  11  11     3655.54     3946.42    207.20 o
  -5  11  11     3230.61     3245.65    101.40 o
  -4  11  11     4980.46     4995.97    143.89 o
  -3  11  11     3017.88     3047.53    106.81 o
  -2  11  11      308.04      427.13     48.36 o
  -1  11  11      513.47      501.53     42.79 o
   0  11  11      613.30      680.78     53.82 o
   1  11  11     7741.63     7542.26    147.86 o
   2  11  11    10970.23    10606.45    241.59 o
   3  11  11    16182.59    15811.51    275.88 o
   4  11  11     8573.10     8323.66    159.96 o
   5  11  11     1492.39     1437.03     87.00 o
   6  11  11        2.81      -22.81     25.83 o
   7  11  11      279.24      325.08     36.99 o
   8  11  11     1546.79     1471.77     72.90 o
   9  11  11     2424.05     2521.09     84.83 o
  10  11  11     3242.77     3411.46    120.17 o
  -6  12  11      363.84      371.52     48.44 o
  -5  12  11       20.54       29.40     32.17 o
  -4  12  11     5759.29     5941.45    160.62 o
  -3  12  11     7655.77     7723.88    199.13 o
  -2  12  11    10222.40    10226.89    221.26 o
  -1  12  11     3201.28     3168.63     91.52 o
   0  12  11     1975.44     1923.86     72.70 o
   1  12  11     1419.86     1445.96     74.35 o
   2  12  11      966.36      920.95     55.05 o
   3  12  11      483.47      487.35     48.49 o
   4  12  11     1155.52     1153.24     62.40 o
   5  12  11     2617.06     2680.23     86.17 o
   6  12  11     1927.88     1811.57    102.26 o
   7  12  11     1897.40     1880.70     74.59 o
   8  12  11      225.59      222.09     36.91 o
   9  12  11       32.11      -14.24     29.98 o
  -6  13  11     2831.40     2821.48    102.94 o
  -5  13  11     3342.80     3186.41    121.13 o
  -4  13  11     4591.74     4855.01    146.50 o
  -3  13  11     2119.79     2123.73    103.88 o
  -2  13  11      205.06      226.85     38.51 o
  -1  13  11      152.66      174.72     38.90 o
   0  13  11     1080.02     1026.46     65.49 o
   1  13  11     1890.70     1916.99    100.54 o
   2  13  11     1375.06     1381.85     79.46 o
   3  13  11     1864.79     1776.53     93.55 o
   4  13  11     6452.56     6121.13    137.31 o
   5  13  11     1529.09     1563.40     75.36 o
   6  13  11      415.58      381.71     46.00 o
   7  13  11     1018.03      991.73    104.56 o
   8  13  11     1087.20     1087.78     61.86 o
   9  13  11     2004.71     2223.73     86.78 o
  -5  14  11       23.82      -37.88     38.14 o
  -4  14  11      155.68      185.21     50.40 o
  -3  14  11     2806.00     2893.07     97.41 o
  -2  14  11     6313.36     6259.05    143.82 o
  -1  14  11     5129.29     5003.80    124.55 o
   0  14  11     4050.07     4161.53    111.56 o
   1  14  11      351.92      353.97     41.74 o
   2  14  11      590.74      538.37     48.53 o
   3  14  11        7.84      -15.17     28.20 o
   4  14  11      893.40      824.62     58.08 o
   5  14  11     2074.19     2033.14     83.31 o
   6  14  11     3299.48     3315.26     95.80 o
   7  14  11     5781.91     6016.59    131.66 o
   8  14  11     2341.24     2654.90    103.45 o
  -4  15  11     1639.89     1625.28     95.84 o
  -3  15  11     1394.75     1438.31     77.31 o
  -2  15  11      327.26      386.32     62.48 o
  -1  15  11      485.11      387.45     45.50 o
   0  15  11      868.83      927.56     61.97 o
   1  15  11     2321.43     2407.24    102.32 o
   2  15  11     2951.62     2932.37    112.86 o
   3  15  11      979.02     1051.05     66.71 o
   4  15  11     1423.31     1414.49     76.03 o
   5  15  11     1137.21     1125.39     72.98 o
   6  15  11      472.38      526.22     54.29 o
   7  15  11       54.37       82.25     38.49 o
  -3  16  11      285.29      301.18     53.72 o
  -2  16  11      538.82      602.48     63.86 o
  -1  16  11     1470.79     1417.98     88.61 o
   0  16  11     5020.51     5055.67    150.45 o
   1  16  11     3285.73     3207.36    120.86 o
   2  16  11       87.51       95.36     42.59 o
   3  16  11        4.09       -6.37     38.68 o
   4  16  11      850.75      787.63     72.28 o
   5  16  11     1914.05     2093.30     95.26 o
   6  16  11     5069.80     5075.80    162.86 o
  -1  17  11        8.35      -38.75     54.29 o
   0  17  11      872.61      730.03     92.15 o
   1  17  11     1893.19     1833.40    155.05 o
   2  17  11     4238.91     4456.14    147.85 o
   3  17  11     4698.21     4862.77    155.70 o
   4  17  11     3489.85     3467.96    134.62 o
   1  -8  12     4705.06     4819.71    116.87 o
   5  -8  12       68.67       61.32     30.42 o
   6  -8  12     1182.93     1539.22    182.21 o
  -1  -7  12     2568.37     2517.99     91.59 o
   0  -7  12      608.87      509.73     49.97 o
   1  -7  12        3.63        4.04     13.86 o
   3  -7  12      562.66      474.37    113.02 o
   4  -7  12      129.33      139.68     24.91 o
   5  -7  12     1675.88     1616.20     89.18 o
   6  -7  12     2141.21     2176.18     63.91 o
   7  -7  12     1770.58     1681.80     61.79 o
  -2  -6  12      126.46      137.90     29.60 o
  -1  -6  12     1647.70     1622.09     69.26 o
   0  -6  12     4604.09     4539.56    105.36 o
   1  -6  12     6589.34     6483.12    163.30 o
   2  -6  12     1969.05     1873.66    179.91 o
   3  -6  12     1519.10     1411.59    158.38 o
   4  -6  12     2116.14     2055.40     66.39 o
   5  -6  12      636.64      658.62     32.20 o
   6  -6  12      181.55      162.31     23.62 o
   7  -6  12     1230.23     1286.94     55.40 o
   8  -6  12     3507.69     3548.04     95.58 o
  -3  -5  12     2295.87     2386.41     84.94 o
  -2  -5  12     2811.04     2857.70     85.34 o
  -1  -5  12     2871.17     2812.65    123.64 o
   0  -5  12     2303.45     2283.70     65.65 o
   1  -5  12       10.62       -6.61     14.32 o
   2  -5  12        9.03      -19.59     29.50 o
   3  -5  12      469.91      642.75    115.33 o
   4  -5  12      847.10      780.25     36.03 o
   5  -5  12     2090.54     2149.33     68.47 o
   6  -5  12      384.57      391.59     36.10 o
   7  -5  12     1712.24     1648.54     59.38 o
   8  -5  12     1064.59     1073.25     56.40 o
   9  -5  12      170.06      154.36     37.90 o
  -4  -4  12     1250.83     1246.29     89.15 o
  -3  -4  12      202.58      215.64     47.03 o
  -2  -4  12       18.92        7.24     30.19 o
  -1  -4  12       78.40       42.29     24.65 o
   0  -4  12      415.22      397.61     26.16 o
   1  -4  12     2721.25     2696.82     53.43 o
   2  -4  12     4858.84     4666.96    152.95 o
   3  -4  12     2016.91     2198.57     98.67 o
   4  -4  12     2910.58     2846.42     86.00 o
   5  -4  12        8.66        1.37     13.69 o
   6  -4  12      180.84      179.47     22.69 o
   7  -4  12      796.45      805.77     39.34 o
   8  -4  12     3045.61     3095.37     87.06 o
   9  -4  12     7053.69     7001.38    174.42 o
  10  -4  12     5221.13     5399.39    154.76 o
  -5  -3  12     1256.07     1552.85    105.43 o
  -4  -3  12     2295.29     2417.86    110.95 o
  -3  -3  12     1462.24     1498.57     76.27 o
  -2  -3  12     4145.05     4185.40    117.93 o
  -1  -3  12     2036.08     2056.73     59.05 o
   0  -3  12     1144.16     1149.85     38.59 o
   1  -3  12      328.70      348.76     20.44 o
   2  -3  12      186.85      205.12     15.61 o
   3  -3  12      846.85      773.46     26.08 o
   4  -3  12     6224.28     6222.98     97.95 o
   5  -3  12     9882.87     9807.56    164.40 o
   6  -3  12     4570.64     4639.54     98.11 o
   7  -3  12     4141.85     4168.77     96.77 o
   8  -3  12     1493.43     1551.19     54.60 o
   9  -3  12      123.15      118.88     35.93 o
  10  -3  12      233.74      208.06     42.44 o
  -5  -2  12     2497.65     2541.30    122.03 o
  -4  -2  12      993.01     1018.73     77.98 o
  -3  -2  12      497.66      503.70     43.63 o
  -2  -2  12       11.45        1.16     21.68 o
  -1  -2  12       47.08       54.72     18.51 o
   0  -2  12     1587.93     1592.81     45.23 o
   1  -2  12      870.49      872.09     31.39 o
   2  -2  12     4690.40     4574.82     77.16 o
   3  -2  12     8755.31     8557.73    126.66 o
   4  -2  12     4932.53     4747.31     81.18 o
   5  -2  12       82.77      106.92     16.15 o
   6  -2  12       74.70       77.88     19.73 o
   7  -2  12     3335.09     3198.66     82.99 o
   8  -2  12     3635.22     3598.62     99.84 o
   9  -2  12     4651.71     4663.28    134.05 o
  10  -2  12     3385.27     3416.72    125.76 o
  11  -2  12     2251.37     2393.59    138.78 o
  -6  -1  12      477.52      423.21     66.22 o
  -5  -1  12      247.12      254.84     50.78 o
  -4  -1  12      610.34      631.47     65.07 o
  -3  -1  12     2876.42     3054.68    173.76 o
  -2  -1  12     6742.34     6584.97    138.16 o
  -1  -1  12     3752.32     3720.87     77.35 o
   0  -1  12     2022.12     1975.87     50.52 o
   1  -1  12      580.18      609.60     28.53 o
   2  -1  12       73.47       84.39     14.08 o
   3  -1  12      232.68      287.59     24.15 o
   4  -1  12     7627.92     7494.00    116.50 o
   5  -1  12     9375.23     9388.28    141.78 o
   6  -1  12    13639.78    13669.53    196.78 o
   7  -1  12     8969.77     8941.15    165.66 o
   8  -1  12     3385.40     3511.74     93.49 o
   9  -1  12       17.31       24.18     24.15 o
  10  -1  12       38.69       12.76     31.49 o
  11  -1  12      613.53      687.75     82.44 o
  -6   0  12     1883.05     1911.13    120.11 o
  -5   0  12     2491.27     2590.74    204.51 o
  -4   0  12     2542.92     2676.81    116.79 o
  -3   0  12     1709.08     1680.06     63.90 o
  -2   0  12      133.21      142.11     25.34 o
  -1   0  12     1875.68     1983.45     54.46 o
   0   0  12     7563.68     7388.51    119.86 o
   1   0  12    15693.66    15323.99    212.97 o
   2   0  12    12110.55    11712.25    168.06 o
   3   0  12     2982.28     3029.44     61.17 o
   4   0  12     1378.35     1355.34     44.14 o
   5   0  12      403.41      385.66     25.48 o
   6   0  12      136.51      124.37     19.82 o
   7   0  12     3804.62     3708.65     79.52 o
   8   0  12     4377.56     4317.40    106.14 o
   9   0  12     2301.61     2312.05     81.52 o
  10   0  12     1562.08     1444.38     86.07 o
  11   0  12      326.02      400.02     69.42 o
  -6   1  12       90.09      209.12     77.65 o
  -5   1  12      226.63      218.57     49.64 o
  -4   1  12     1075.72     1101.26     87.68 o
  -3   1  12     4291.24     4423.41    106.11 o
  -2   1  12     3921.60     3959.27     94.30 o
  -1   1  12    10472.93    10440.37    164.56 o
   0   1  12     4710.12     4635.60     86.36 o
   1   1  12     1168.78     1148.77     38.94 o
   2   1  12       29.04       30.44     13.80 o
   3   1  12     1737.88     1701.44     58.89 o
   4   1  12     3492.49     3525.23     70.55 o
   5   1  12     3140.19     3082.76     66.73 o
   6   1  12     6936.55     6982.42    139.99 o
   7   1  12     3533.75     3518.51     77.36 o
   8   1  12     3067.42     2918.62     97.43 o
   9   1  12      878.82      910.52     66.87 o
  10   1  12       23.24       42.04     28.69 o
  11   1  12      538.02      541.29     77.13 o
  -7   2  12     3876.47     4222.31    179.11 o
  -6   2  12     5000.63     4928.45    340.21 o
  -5   2  12     3438.24     3388.84    142.75 o
  -4   2  12     3010.79     2896.62    222.96 o
  -3   2  12     3211.34     3171.82     88.23 o
  -2   2  12      170.98      180.40     24.01 o
  -1   2  12     1674.92     1742.71     52.19 o
   0   2  12     5251.87     5352.75     96.03 o
   1   2  12    12887.36    13022.21    187.63 o
   2   2  12     9105.13     9207.21    140.90 o
   3   2  12     4982.18     4975.33     77.94 o
   4   2  12     1444.85     1549.44     46.51 o
   5   2  12     2330.58     2349.02     58.39 o
   6   2  12       47.87       34.61     16.81 o
   7   2  12      187.54      209.92     25.32 o
   8   2  12     2613.12     2613.95     79.15 o
   9   2  12     4607.58     4476.80    133.46 o
  10   2  12     5209.43     5219.95    194.38 o
  11   2  12     1072.58      895.50    154.15 o
  -7   3  12      387.06      316.83    102.26 o
  -6   3  12       95.96      124.54     58.82 o
  -5   3  12     3517.78     3676.91    124.06 o
  -4   3  12     5204.44     5219.69    142.54 o
  -3   3  12     5124.92     5051.67    133.92 o
  -2   3  12     4522.45     4636.53     92.36 o
  -1   3  12     3489.36     3512.24     92.78 o
   0   3  12     4568.07     4503.61    115.69 o
   1   3  12     1686.47     1766.03     49.49 o
   2   3  12      102.01       78.51     17.05 o
   3   3  12     1900.22     1987.85     44.84 o
   4   3  12     2584.29     2496.93     53.98 o
   5   3  12      893.76      895.97     32.70 o
   6   3  12     3269.29     3442.53     76.63 o
   7   3  12     1661.50     1681.01     56.59 o
   8   3  12     2467.14     2492.25     70.02 o
   9   3  12     1149.17     1144.53     65.99 o
  10   3  12      191.06      175.77     31.79 o
  11   3  12     1531.12     1462.71    112.52 o
  -7   4  12     3223.00     3196.02    301.77 o
  -6   4  12     6808.46     7084.63    228.00 o
  -5   4  12     8060.86     8110.83    239.97 o
  -4   4  12     5557.07     5502.06    148.80 o
  -3   4  12      266.73      280.76     35.96 o
  -2   4  12      908.60      852.36     51.87 o
  -1   4  12       18.05       19.01     24.05 o
   0   4  12     1263.05     1336.30     45.74 o
   1   4  12     3733.05     3756.69     76.77 o
   2   4  12     5488.49     5576.69     88.54 o
   3   4  12     5161.26     5232.87     84.27 o
   4   4  12     3342.26     3367.04     68.01 o
   5   4  12     1710.16     1768.90     62.41 o
   6   4  12      300.34      280.01     23.21 o
   7   4  12      241.36      244.17     25.67 o
   8   4  12      443.16      469.56     37.31 o
   9   4  12     3829.75     3813.85    103.02 o
  10   4  12     8135.02     8475.05    203.58 o
  11   4  12     7878.65     8231.57    192.54 o
  -7   5  12     1467.27     1587.95    120.21 o
  -6   5  12       29.84       63.01     50.89 o
  -5   5  12      511.83      585.45     73.79 o
  -4   5  12     3338.31     3615.87    118.57 o
  -3   5  12     9024.35     8336.17    197.44 o
  -2   5  12     3822.74     3837.11     91.16 o
  -1   5  12     1912.47     1942.48     55.65 o
   0   5  12     1642.90     1676.72     51.52 o
   1   5  12     1510.40     1590.42     70.93 o
   2   5  12      227.97      238.30     21.27 o
   3   5  12      467.21      449.97     28.68 o
   4   5  12     2896.08     2743.79     57.92 o
   5   5  12    13176.97    13106.86    189.67 o
   6   5  12     4650.17     4794.60    100.34 o
   7   5  12     3785.95     3896.46     91.27 o
   8   5  12     3968.69     3997.60     86.67 o
   9   5  12     2071.27     2122.36     72.82 o
  10   5  12       12.09      -15.43     32.99 o
  11   5  12      455.08      506.95     60.65 o
  -7   6  12     1859.37     2061.99    197.98 o
  -6   6  12     2221.02     2105.22    126.36 o
  -5   6  12     2181.58     2049.04    360.97 o
  -4   6  12     3500.87     3547.42    144.06 o
  -3   6  12     1327.86     1407.27    132.24 o
  -2   6  12      382.28      495.11     36.99 o
  -1   6  12       40.73       66.45     19.79 o
   0   6  12       76.96       83.40     16.75 o
   1   6  12      409.68      426.83     26.48 o
   2   6  12     2450.13     2404.36     49.59 o
   3   6  12     5630.08     5524.75     95.46 o
   4   6  12     6170.69     5999.21     94.73 o
   5   6  12     4762.02     4623.28    114.81 o
   6   6  12       87.57      100.57     21.06 o
   7   6  12     1897.52     1787.30     62.65 o
   8   6  12     4328.72     4369.33    103.31 o
   9   6  12     2760.40     2849.58     85.58 o
  10   6  12     3150.62     3287.36    104.54 o
  11   6  12     3977.57     4180.32    170.38 o
  -7   7  12     1830.50     1893.76    100.06 o
  -6   7  12      888.47      921.27     91.26 o
  -5   7  12      257.39      204.13     56.54 o
  -4   7  12      250.23      138.44     49.46 o
  -3   7  12      605.34      554.23     65.51 o
  -2   7  12     4961.80     5040.10     96.58 o
  -1   7  12     9973.11     9657.42    176.45 o
   0   7  12     7088.49     6991.60    138.57 o
   1   7  12     1534.24     1561.64     45.90 o
   2   7  12       79.11       53.50     15.90 o
   3   7  12       21.84       42.25     15.57 o
   4   7  12     2311.14     2398.77     60.43 o
   5   7  12    15699.34    15411.88    219.38 o
   6   7  12    16070.69    15654.90    224.62 o
   7   7  12    13105.42    13097.94    277.99 o
   8   7  12     7162.57     7007.96    142.15 o
   9   7  12      654.70      706.09     50.89 o
  10   7  12       57.44       32.55     31.78 o
  11   7  12      484.19      561.28     53.55 o
  -7   8  12     2433.89     2310.66    130.55 o
  -6   8  12     2313.69     2160.84    268.32 o
  -5   8  12     1359.87     1510.89    111.87 o
  -4   8  12     1376.75     1333.23    137.62 o
  -3   8  12     1843.68     1838.76     81.34 o
  -2   8  12       77.29       77.28     29.45 o
  -1   8  12     2470.32     2319.35     68.37 o
   0   8  12     3518.42     3536.98     78.10 o
   1   8  12     6557.24     6507.54    114.92 o
   2   8  12     8274.48     8337.47    135.80 o
   3   8  12     5931.47     5882.06    106.19 o
   4   8  12     6266.16     6174.11    110.53 o
   5   8  12      993.08      985.15     45.10 o
   6   8  12      100.63      136.11     27.10 o
   7   8  12       34.85       58.61     26.01 o
   8   8  12     1226.79     1268.70     62.59 o
   9   8  12     4115.41     4190.21    110.16 o
  10   8  12     3011.99     2888.55     96.96 o
  11   8  12     1381.98     1496.65     80.21 o
  -7   9  12     1436.08     1292.07     88.70 o
  -6   9  12      651.13      625.93     83.93 o
  -5   9  12      127.18      100.78     78.04 o
  -4   9  12       87.03       84.04     55.36 o
  -3   9  12     1640.01     1751.49     85.99 o
  -2   9  12     3927.88     3689.66    113.00 o
  -1   9  12     9910.79    10190.04    178.38 o
   0   9  12     7121.85     7262.87    139.91 o
   1   9  12     3182.81     3192.11     76.57 o
   2   9  12      680.40      738.87     56.74 o
   3   9  12      284.97      295.83     29.88 o
   4   9  12     2415.24     2454.70     72.99 o
   5   9  12     2245.54     2327.58     79.90 o
   6   9  12     5850.94     5681.81    122.45 o
   7   9  12     6979.40     6975.60    152.37 o
   8   9  12     2733.15     2790.13     79.35 o
   9   9  12      996.07     1020.86     64.41 o
  10   9  12        3.30       18.25     31.98 o
  -6  10  12     2829.09     2892.14    149.86 o
  -5  10  12     3387.31     3156.32    146.18 o
  -4  10  12     3093.38     3110.60    130.08 o
  -3  10  12     1865.92     1959.27    125.34 o
  -2  10  12      442.24      464.40     49.43 o
  -1  10  12      435.87      446.27     37.53 o
   0  10  12     4402.70     4343.16    104.75 o
   1  10  12    12940.70    13106.33    220.02 o
   2  10  12    15989.15    15786.32    254.60 o
   3  10  12    11390.50    10888.41    206.08 o
   4  10  12     3972.53     4074.32     99.39 o
   5  10  12      575.60      519.08     42.98 o
   6  10  12       92.48       53.59     28.36 o
   7  10  12      371.05      407.49     42.18 o
   8  10  12     1795.40     1959.09     73.00 o
   9  10  12     2475.38     2416.63     80.76 o
  10  10  12     3404.13     3364.68    108.48 o
  -6  11  12      190.44      211.39     93.80 o
  -5  11  12      329.67      306.88     53.07 o
  -4  11  12     1066.02     1146.91     78.18 o
  -3  11  12     4367.70     4426.53    206.48 o
  -2  11  12     6643.37     6461.58    189.79 o
  -1  11  12     3817.71     3807.92    143.92 o
   0  11  12     4358.79     4231.31    105.74 o
   1  11  12     4461.05     4591.71    109.43 o
   2  11  12      694.17      649.02     46.60 o
   3  11  12        7.58       13.64     25.37 o
   4  11  12     1221.06     1214.41     62.06 o
   5  11  12     1807.05     1671.33     72.22 o
   6  11  12     1050.94     1082.69     61.52 o
   7  11  12     1059.35      962.26     60.32 o
   8  11  12      498.92      506.83     44.85 o
   9  11  12      413.40      427.82     54.93 o
  10  11  12      143.30      134.20     36.82 o
  -6  12  12     4075.11     4551.89    184.98 o
  -5  12  12     5194.48     5231.87    219.80 o
  -4  12  12     6459.83     6281.88    192.52 o
  -3  12  12     2320.21     2389.97    101.39 o
  -2  12  12      124.73      140.75     38.99 o
  -1  12  12      442.53      364.26     40.41 o
   0  12  12      652.54      648.75     49.43 o
   1  12  12     1350.10     1255.09     65.62 o
   2  12  12     4981.46     4713.65    113.67 o
   3  12  12     5588.19     5501.72    125.20 o
   4  12  12     1356.95     1344.01     66.70 o
   5  12  12     2244.15     2210.41    104.20 o
   6  12  12      668.97      734.31     54.86 o
   7  12  12      324.17      318.59     37.87 o
   8  12  12     1535.77     1490.11     70.10 o
   9  12  12     1977.74     1913.61     80.80 o
  -5  13  12       70.26       37.68     67.59 o
  -4  13  12     2533.47     2417.20    109.23 o
  -3  13  12     4983.33     5140.17    174.44 o
  -2  13  12     6895.94     6573.31    151.26 o
  -1  13  12     3874.27     3796.84    106.80 o
   0  13  12     2458.76     2413.30    111.64 o
   1  13  12      500.72      452.78     45.14 o
   2  13  12       29.78       51.84     29.79 o
   3  13  12      310.99      310.54     39.40 o
   4  13  12      341.19      339.04     42.28 o
   5  13  12     1838.86     1775.60     80.23 o
   6  13  12     3603.05     3879.79    117.14 o
   7  13  12     2133.98     2113.48     81.88 o
   8  13  12     1396.08     1387.23     94.44 o
  -4  14  12     2258.88     2152.29    112.64 o
  -3  14  12     1727.79     1648.64     81.78 o
  -2  14  12      792.74      891.70     95.10 o
  -1  14  12       33.41       18.68     31.63 o
   0  14  12       27.59      -10.47     28.87 o
   1  14  12      504.17      456.55     46.49 o
   2  14  12      493.34      448.84     58.04 o
   3  14  12     1118.26     1132.73     66.87 o
   4  14  12     3032.49     2769.27     93.66 o
   5  14  12     3501.13     3582.45    125.95 o
   6  14  12     1347.01     1498.51     80.02 o
   7  14  12      107.40      150.73     36.71 o
   8  14  12      459.26      601.94     71.64 o
  -4  15  12      140.88      150.71     42.87 o
  -3  15  12      616.55      541.13     55.24 o
  -2  15  12     2540.78     2513.58     94.13 o
  -1  15  12     4810.07     4662.48    129.50 o
   0  15  12     2917.25     2860.54     96.56 o
   1  15  12      988.95     1088.08    142.93 o
   2  15  12      199.90      204.47     40.83 o
   3  15  12       94.76       57.20     33.47 o
   4  15  12      555.89      597.79     88.89 o
   5  15  12     3835.41     3737.92    113.94 o
   6  15  12     6701.32     6610.32    144.64 o
   7  15  12     5921.32     6141.77    192.54 o
  -2  16  12      550.23      551.85     70.54 o
  -1  16  12      116.69       95.98     61.96 o
   0  16  12      480.14      517.03     55.60 o
   1  16  12     1556.30     1657.31     91.44 o
   2  16  12     4099.52     4007.65    116.59 o
   3  16  12     1908.38     1985.41    111.15 o
   4  16  12     1978.12     2006.68    109.89 o
   5  16  12     1560.33     1719.87    102.67 o
  -1  17  12     2070.79     2207.78    118.28 o
   0  17  12     4722.60     4681.76    152.68 o
   1  17  12     2577.57     2541.37    117.13 o
   2  17  12      945.28     1078.67     84.93 o
   3  17  12       22.96       53.49     43.11 o
   1  -7  13     2282.86     2335.84     69.04 o
   4  -7  13      528.11      478.99    111.48 o
   5  -7  13      166.60      144.60     22.49 o
  -1  -6  13     2286.17     2220.17     77.70 o
   0  -6  13     1358.83     1381.16     55.66 o
   1  -6  13      121.50      112.41     41.52 o
   3  -6  13       99.39        0.77     73.81 o
   4  -6  13      122.60      162.99     87.65 o
   5  -6  13     1057.88     1034.58     54.98 o
   6  -6  13     1885.90     1831.78     57.67 o
   7  -6  13     1860.01     1779.67    111.75 o
  -2  -5  13      587.69      547.18     41.84 o
  -1  -5  13     1115.30     1255.94     64.70 o
   0  -5  13     1711.32     1673.79     61.32 o
   1  -5  13     3322.67     3430.17    135.64 o
   2  -5  13     3456.06     3414.42    223.73 o
   3  -5  13     1814.13     1836.76    177.60 o
   4  -5  13      521.41      548.86     37.90 o
   5  -5  13      105.34      117.67     18.46 o
   6  -5  13       49.31       48.92     16.83 o
   7  -5  13     1250.33     1207.75     52.76 o
   8  -5  13     3693.12     3799.51     98.73 o
  -3  -4  13      950.17     1036.89     73.46 o
  -2  -4  13     2413.02     2456.45     73.79 o
  -1  -4  13     1884.97     1946.91     59.52 o
   0  -4  13     1193.52     1270.47     44.84 o
   1  -4  13      160.48      157.65     17.07 o
   2  -4  13      190.11      221.05     23.42 o
   3  -4  13     2227.56     2222.64     60.21 o
   4  -4  13     2388.06     2349.54     53.92 o
   5  -4  13     2243.63     2199.71     56.65 o
   6  -4  13     1277.29     1310.94     49.24 o
   7  -4  13     3115.98     3192.34     77.49 o
   8  -4  13     1760.56     1665.96     66.13 o
   9  -4  13      123.36      148.34     37.76 o
  -4  -3  13     1406.40     1477.63     99.21 o
  -3  -3  13     1135.95     1146.83     64.94 o
  -2  -3  13      230.84      266.72     30.74 o
  -1  -3  13       35.96       93.62     20.83 o
   0  -3  13      213.31      230.07     22.59 o
   1  -3  13     2546.45     2480.36     55.04 o
   2  -3  13     6642.06     6678.69    109.00 o
   3  -3  13     4977.94     4960.57     82.94 o
   4  -3  13     2772.05     2721.37     61.58 o
   5  -3  13      279.27      297.53     33.51 o
   6  -3  13       18.17       -6.53     16.48 o
   7  -3  13      884.75      834.15     74.12 o
   8  -3  13     2263.13     2237.54     65.92 o
   9  -3  13     6572.54     6283.55    163.86 o
  10  -3  13     5725.12     5483.78    157.24 o
  -4  -2  13     1719.21     1817.74    109.56 o
  -3  -2  13     2278.60     2254.53     76.88 o
  -2  -2  13     3715.09     3702.02    106.88 o
  -1  -2  13     1522.37     1615.53     56.12 o
   0  -2  13     2342.21     2254.48     62.02 o
   1  -2  13      250.35      268.75     21.49 o
   2  -2  13      261.48      251.79     28.94 o
   3  -2  13     2308.24     2346.60     74.11 o
   4  -2  13     6852.39     6743.74    108.15 o
   5  -2  13    10074.18    10135.42    171.89 o
   6  -2  13     9621.06     9687.48    171.01 o
   7  -2  13     3791.73     3810.75     93.27 o
   8  -2  13     1260.29     1351.67     59.57 o
   9  -2  13      938.15      875.90     55.71 o
  10  -2  13       46.32       51.67     34.30 o
  -5  -1  13     2716.15     2625.81    281.40 o
  -4  -1  13     1498.06     1571.51     86.24 o
  -3  -1  13     1924.32     1885.90     82.52 o
  -2  -1  13      341.33      371.84     34.72 o
  -1  -1  13     1260.46     1357.64     80.12 o
   0  -1  13     1763.92     1768.87     51.05 o
   1  -1  13     1999.34     2108.80     52.32 o
   2  -1  13     7241.73     7176.61    114.77 o
   3  -1  13     6602.75     6701.94    108.00 o
   4  -1  13     4825.57     4985.99    154.61 o
   5  -1  13      489.85      550.64     30.25 o
   6  -1  13        6.04       27.36     17.90 o
   7  -1  13      858.05      895.91     48.64 o
   8  -1  13     1285.19     1292.57     61.34 o
   9  -1  13     1513.23     1411.92     69.24 o
  10  -1  13     1193.29     1163.03     77.87 o
  -5   0  13       43.20       59.51     36.86 o
  -4   0  13     1291.73     1409.12    147.19 o
  -3   0  13     6297.37     6380.19    158.42 o
  -2   0  13     8962.45     9112.73    169.18 o
  -1   0  13     5425.57     5579.01    104.01 o
   0   0  13     3860.05     3904.53     79.36 o
   1   0  13     1397.23     1389.24     43.76 o
   2   0  13      200.15      188.86     20.01 o
   3   0  13     2748.56     2730.23     59.95 o
   4   0  13     5122.52     5112.88     90.89 o
   5   0  13     6307.77     6453.05    109.52 o
   6   0  13    12676.07    12450.56    185.30 o
   7   0  13     3703.85     3810.63     94.69 o
   8   0  13      971.54     1067.89     57.82 o
   9   0  13       70.46       37.17     37.03 o
  10   0  13        9.04       20.89     28.18 o
  11   0  13      214.80      240.24     61.32 o
  -6   1  13     2956.06     3086.89    152.96 o
  -5   1  13     3635.91     3947.38    132.90 o
  -4   1  13     2711.07     2426.02    119.61 o
  -3   1  13     1249.02     1251.23     93.77 o
  -2   1  13      122.10      157.74     29.82 o
  -1   1  13     1584.93     1630.40     53.29 o
   0   1  13     8804.81     8675.34    139.46 o
   1   1  13     8136.89     8026.67    129.13 o
   2   1  13     6238.90     6212.36    105.70 o
   3   1  13     5069.28     5309.67     94.21 o
   4   1  13     1711.89     1749.43     49.30 o
   5   1  13      923.02      923.77     39.17 o
   6   1  13      159.81      210.41     24.36 o
   7   1  13     1436.52     1443.83     51.70 o
   8   1  13     2346.83     2460.79     76.78 o
   9   1  13     1784.15     1735.98     86.11 o
  10   1  13      956.86      995.67     64.61 o
  11   1  13      768.54      686.06     85.09 o
  -6   2  13      181.73      267.22     63.04 o
  -5   2  13     1153.51     1407.02     88.15 o
  -4   2  13     1086.18     1031.80     88.92 o
  -3   2  13     5011.48     4655.81    196.92 o
  -2   2  13     3704.59     3634.56     92.82 o
  -1   2  13     7118.31     7081.56    123.18 o
   0   2  13     3034.29     3082.49     70.13 o
   1   2  13     1665.45     1698.32     49.91 o
   2   2  13        4.64       12.76     14.10 o
   3   2  13       23.93       54.27     16.38 o
   4   2  13     1252.34     1170.29     42.84 o
   5   2  13      854.56      859.93     62.16 o
   6   2  13     1930.55     1875.97     77.50 o
   7   2  13     3217.20     3152.93     75.96 o
   8   2  13     3461.40     3448.55     93.06 o
   9   2  13      889.60      934.22     56.72 o
  10   2  13        2.02       19.55     34.05 o
  11   2  13      775.63      854.26     92.24 o
  -6   3  13     5344.25     5330.40    637.37 o
  -5   3  13     7536.94     7476.00    282.93 o
  -4   3  13     3191.85     3255.59    112.36 o
  -3   3  13      773.77      748.22     59.40 o
  -2   3  13      100.93      108.04     23.19 o
  -1   3  13       25.51       13.98     17.82 o
   0   3  13     2680.83     2666.83     65.83 o
   1   3  13     7653.87     7496.19    138.70 o
   2   3  13     9372.47     9311.78    147.19 o
   3   3  13     5814.68     6035.39     93.10 o
   4   3  13     1445.80     1536.83     69.59 o
   5   3  13      257.69      297.62     26.68 o
   6   3  13      509.08      486.89     33.54 o
   7   3  13      218.75      197.53     30.08 o
   8   3  13     4049.58     3792.89    127.45 o
   9   3  13     3262.97     3383.20    113.10 o
  10   3  13     6210.14     6497.87    270.82 o
  11   3  13     4156.40     3829.32    227.31 o
  -6   4  13      215.83      163.67     59.51 o
  -5   4  13      437.10      631.63     75.96 o
  -4   4  13     2336.11     2385.79    100.41 o
  -3   4  13     4675.59     4599.67    131.83 o
  -2   4  13     3158.55     3240.25     87.45 o
  -1   4  13     5418.06     5334.49    109.92 o
   0   4  13     2587.13     2595.09     65.03 o
   1   4  13      343.80      362.43     30.42 o
   2   4  13        3.28       19.12     14.45 o
   3   4  13      210.51      251.23     21.46 o
   4   4  13      657.09      629.26     29.68 o
   5   4  13     2897.22     2831.07     59.24 o
   6   4  13     4075.73     3912.47     92.86 o
   7   4  13     1181.25     1125.08     57.11 o
   8   4  13     1751.80     1750.05     70.30 o
   9   4  13     2700.79     2639.13    157.95 o
  10   4  13      904.40      690.50     64.47 o
  11   4  13      373.24      519.25     51.29 o
  -6   5  13     4207.23     4652.32    184.43 o
  -5   5  13     3278.02     3712.87    157.85 o
  -4   5  13     2225.33     2025.22    228.35 o
  -3   5  13     1203.41     1048.71     70.85 o
  -2   5  13     2647.69     2583.38     75.65 o
  -1   5  13      122.55      122.84     22.40 o
   0   5  13      346.55      388.79     30.41 o
   1   5  13     2101.73     2107.13     58.77 o
   2   5  13     3869.00     4058.82     74.98 o
   3   5  13    10791.42    10594.72    147.69 o
   4   5  13     3268.22     3200.07     64.88 o
   5   5  13     1711.06     1766.49     49.15 o
   6   5  13       54.72       44.35     24.27 o
   7   5  13      230.31      200.31     27.05 o
   8   5  13     2211.15     2171.25    116.35 o
   9   5  13     4825.79     4818.37    188.30 o
  10   5  13     7960.08     8045.61    170.79 o
  11   5  13     6259.93     6419.80    164.30 o
  -6   6  13      851.48      765.01     94.95 o
  -5   6  13        1.74      -18.45     43.64 o
  -4   6  13      980.03      957.77     89.66 o
  -3   6  13     2737.13     2612.28    101.59 o
  -2   6  13     4020.54     4116.57    111.36 o
  -1   6  13     3431.60     3637.67    102.88 o
   0   6  13     1281.44     1281.10     49.07 o
   1   6  13     1704.10     1656.29     53.82 o
   2   6  13     1261.87     1193.53     42.11 o
   3   6  13      383.24      368.55     26.37 o
   4   6  13     6741.27     6612.56    106.39 o
   5   6  13    10612.95    10591.16    180.37 o
   6   6  13     7346.99     7323.77    138.78 o
   7   6  13    10130.09     9981.23    339.02 o
   8   6  13     1686.28     1585.46     88.28 o
   9   6  13     1022.48      936.36     71.42 o
  10   6  13        1.42        4.87     33.66 o
  11   6  13      209.46      174.11     40.13 o
  -6   7  13     1578.97     1522.76    119.31 o
  -5   7  13     1984.41     1803.12    121.18 o
  -4   7  13     3492.20     3609.90    150.26 o
  -3   7  13     2061.37     2134.26    114.10 o
  -2   7  13      644.43      663.99     54.81 o
  -1   7  13     1383.07     1464.04     61.00 o
   0   7  13     3610.92     3795.73     92.83 o
   1   7  13     2653.52     2617.75     76.36 o
   2   7  13     4429.68     4376.59     89.34 o
   3   7  13     7764.09     7622.44    128.96 o
   4   7  13     8812.97     8695.61    157.93 o
   5   7  13     4333.03     4384.02    168.82 o
   6   7  13      543.36      550.50     61.81 o
   7   7  13      303.01      338.00     68.25 o
   8   7  13     3465.52     3458.40    107.15 o
   9   7  13     3727.41     3795.38    102.68 o
  10   7  13     1825.73     1840.27     96.71 o
  11   7  13     1992.79     2205.79    112.42 o
  -6   8  13     1148.63     1106.94    102.75 o
  -5   8  13      408.15      355.34    109.56 o
  -4   8  13      117.71      113.58     52.11 o
  -3   8  13     1524.85     1543.60    105.20 o
  -2   8  13     9632.73     9577.12    259.59 o
  -1   8  13     8321.31     8351.74    157.99 o
   0   8  13     6580.74     6467.62    116.92 o
   1   8  13     1974.87     2102.01     55.73 o
   2   8  13      981.71      984.27     45.23 o
   3   8  13      756.62      732.74     38.87 o
   4   8  13      872.23      808.65     41.60 o
   5   8  13     5284.73     5140.66    100.15 o
   6   8  13     8177.28     7765.81    171.49 o
   7   8  13     9204.03     9117.40    195.43 o
   8   8  13     3786.78     3643.89    113.35 o
   9   8  13      542.68      586.65     53.71 o
  10   8  13      140.11       75.78     33.55 o
  11   8  13      262.32      203.61     50.41 o
  -6   9  13     2238.59     2450.86    151.89 o
  -5   9  13     2733.68     2518.63    151.46 o
  -4   9  13     2681.73     2760.04    135.08 o
  -3   9  13     2008.20     1762.09    240.65 o
  -2   9  13      312.21      351.38     61.25 o
  -1   9  13      893.05     1043.78     89.36 o
   0   9  13     7526.00     7532.00    201.75 o
   1   9  13    12292.21    12402.65    174.27 o
   2   9  13     9516.51     9316.34    152.31 o
   3   9  13     5511.50     5240.51    113.86 o
   4   9  13     2636.97     2558.44    125.40 o
   5   9  13      560.07      565.80     42.15 o
   6   9  13      448.27      431.94     40.17 o
   7   9  13      516.99      424.73     41.30 o
   8   9  13     1479.72     1553.79     73.91 o
   9   9  13     3452.25     3665.21    116.85 o
  10   9  13      921.90      905.52     63.45 o
  -6  10  13      102.05       89.64    112.25 o
  -5  10  13        5.67       77.51     52.70 o
  -4  10  13      837.17      888.05     89.68 o
  -3  10  13     2263.67     2244.63    122.29 o
  -2  10  13     4580.24     4767.31    153.01 o
  -1  10  13     5335.61     5281.97    148.04 o
   0  10  13    10465.97    10064.81    162.64 o
   1  10  13     8492.91     8213.94    178.22 o
   2  10  13      537.94      534.84     43.12 o
   3  10  13      448.23      392.48     39.41 o
   4  10  13      345.25      317.06     37.71 o
   5  10  13      864.74      893.91     54.07 o
   6  10  13     2677.32     2572.66     82.29 o
   7  10  13     3414.18     3498.80     98.94 o
   8  10  13     2806.70     2729.46    130.50 o
   9  10  13      896.38      827.44     63.52 o
  10  10  13       90.82      112.03     48.94 o
  -5  11  13     7666.63     7811.52    247.69 o
  -4  11  13     2985.71     2757.56    141.07 o
  -3  11  13     1740.45     1692.62     92.52 o
  -2  11  13      846.83      743.26    105.34 o
  -1  11  13        9.70       -3.15     30.56 o
   0  11  13     1487.94     1491.82     80.87 o
   1  11  13     3308.44     3375.48    119.52 o
   2  11  13     8927.86     8690.05    166.38 o
   3  11  13     5225.73     5361.30    121.86 o
   4  11  13     3278.01     3150.36     91.27 o
   5  11  13      323.68      398.39     51.38 o
   6  11  13       11.01      -22.75     26.55 o
   7  11  13      573.18      556.84     49.60 o
   8  11  13     1013.82     1100.39     60.92 o
   9  11  13     2012.24     1984.91    110.53 o
  -5  12  13      225.42      208.91    101.10 o
  -4  12  13     1961.74     2034.13    157.61 o
  -3  12  13     3464.36     3520.16    123.19 o
  -2  12  13     2568.84     2502.84    101.68 o
  -1  12  13     4369.50     4382.40    115.14 o
   0  12  13     3042.16     2949.18     92.46 o
   1  12  13     1014.75     1099.50     78.25 o
   2  12  13      245.94      263.87     36.70 o
   3  12  13        2.09        6.36     26.26 o
   4  12  13     2177.79     2190.75    102.32 o
   5  12  13     1393.47     1384.53     69.53 o
   6  12  13      833.03      753.40     55.06 o
   7  12  13      828.09      824.47     60.41 o
   8  12  13     2135.50     2114.46     80.01 o
   9  12  13     1042.03     1089.93     71.62 o
  -4  13  13     6204.69     6199.64    174.71 o
  -3  13  13     2624.82     2718.01    112.77 o
  -2  13  13      285.04      206.77     40.36 o
  -1  13  13      207.70      248.69     40.14 o
   0  13  13       23.90      -27.61     27.61 o
   1  13  13      650.97      653.79     52.43 o
   2  13  13     1842.69     1702.05     77.40 o
   3  13  13     3500.90     3581.48    103.55 o
   4  13  13     4795.27     4709.07    119.96 o
   5  13  13     1137.38     1120.42     66.67 o
   6  13  13       66.57       76.19     34.61 o
   7  13  13       25.30      -32.14     32.14 o
   8  13  13      487.67      501.91     47.73 o
  -4  14  13      302.75      344.95     95.26 o
  -3  14  13     1238.54     1277.22    106.36 o
  -2  14  13     2417.72     2514.95     94.46 o
  -1  14  13     3037.25     3085.92    101.17 o
   0  14  13     1998.10     1966.83     85.39 o
   1  14  13      955.87      898.22     62.14 o
   2  14  13       58.40       -6.47     46.59 o
   3  14  13       21.51       -6.46     28.28 o
   4  14  13      822.21      837.99     60.41 o
   5  14  13     4107.60     4071.34    115.63 o
   6  14  13     6990.80     7107.44    193.23 o
   7  14  13     5254.61     5422.46    126.42 o
  -3  15  13     1665.98     1679.18    101.21 o
  -2  15  13     1302.40     1243.22     78.68 o
  -1  15  13      107.77      112.18     37.67 o
   0  15  13      230.04      233.53     51.49 o
   1  15  13     1186.19     1187.13     70.90 o
   2  15  13      950.55      998.02     65.47 o
   3  15  13     3813.03     3782.88    112.07 o
   4  15  13     3299.27     3409.85    111.19 o
   5  15  13     2029.93     2113.66     92.11 o
   6  15  13      522.56      585.58     82.01 o
  -2  16  13     3258.63     3309.67    112.14 o
  -1  16  13     3863.25     3855.52    117.98 o
   0  16  13     3330.45     3421.77    110.91 o
   1  16  13     2718.19     2554.85     98.55 o
   2  16  13      653.89      626.67     57.41 o
   3  16  13        6.22       -3.60     33.29 o
   4  16  13      913.14      965.83     67.82 o
   5  16  13     2308.80     2521.70    121.50 o
   1  17  13     2613.53     2656.78    120.69 o
   2  17  13     2179.68     2131.61    110.78 o
   3  -6  14      547.76      419.02    108.41 o
   4  -6  14      801.87      822.66    140.70 o
   5  -6  14       57.45       38.26     18.31 o
   0  -5  14     1251.67     1288.26     56.52 o
   1  -5  14      485.93      532.04     52.28 o
   2  -5  14      105.78      130.77     18.78 o
   3  -5  14      228.82      302.92     93.03 o
   4  -5  14     1818.05     1708.34     79.55 o
   5  -5  14     2179.54     2234.28     70.38 o
   6  -5  14     2674.87     2694.24     62.16 o
   7  -5  14     2891.88     2860.15     79.03 o
  -1  -4  14       42.12       23.11     20.77 o
   0  -4  14     1035.37     1036.76     55.91 o
   1  -4  14     2734.56     2699.15     71.04 o
   2  -4  14     4439.72     4254.92    126.71 o
   3  -4  14     4681.89     4575.14    104.30 o
   4  -4  14     2195.87     1983.89     61.50 o
   5  -4  14       60.49       81.51     18.86 o
   6  -4  14       76.50       74.88     20.26 o
   7  -4  14      834.56      807.38     40.25 o
   8  -4  14     3790.04     3821.98     99.53 o
  -2  -3  14     1674.99     1742.46     99.43 o
  -1  -3  14     2155.96     2183.61     78.76 o
   0  -3  14     1667.43     1678.19     54.47 o
   1  -3  14      593.02      589.79     30.57 o
   2  -3  14      181.21      231.56     20.04 o
   3  -3  14     3959.71     3984.45     73.66 o
   4  -3  14     8258.20     8350.78    143.78 o
   5  -3  14     2997.73     3053.29     72.31 o
   6  -3  14     4401.99     4397.08    114.52 o
   7  -3  14     4340.47     4174.69     98.92 o
   8  -3  14     1580.48     1583.65     58.22 o
   9  -3  14      296.28      338.94     47.26 o
  -3  -2  14      297.93      323.42     49.49 o
  -2  -2  14      126.74      128.15     32.56 o
  -1  -2  14       78.27       94.57     23.67 o
   0  -2  14     1207.60     1267.88     46.68 o
   1  -2  14     3888.79     3833.61     76.84 o
   2  -2  14     4740.96     5079.68     90.07 o
   3  -2  14     7967.59     7930.61    124.77 o
   4  -2  14     5611.58     5538.65     95.81 o
   5  -2  14     1187.17     1156.79     45.38 o
   6  -2  14       18.41       44.01     19.07 o
   7  -2  14      219.23      221.24     28.34 o
   8  -2  14     1211.10     1144.22     59.02 o
   9  -2  14     1355.02     1355.65     74.02 o
  -4  -1  14     1106.55     1077.57     75.35 o
  -3  -1  14     5103.38     5424.45    147.20 o
  -2  -1  14     6393.50     6261.26    132.27 o
  -1  -1  14     3744.24     3603.37     95.36 o
   0  -1  14     3128.01     3119.93     80.11 o
   1  -1  14     1577.42     1572.90     48.61 o
   2  -1  14      319.11      298.63     24.10 o
   3  -1  14     2833.53     2857.47     72.30 o
   4  -1  14     6647.58     6679.11    111.52 o
   5  -1  14     9512.64     9556.56    148.72 o
   6  -1  14     6527.82     6488.99    129.37 o
   7  -1  14     2192.14     2162.60     70.17 o
   8  -1  14      578.95      578.58     47.05 o
   9  -1  14       17.16       23.46     26.77 o
  10  -1  14      110.44       94.86     36.57 o
  -4   0  14     2768.00     2730.47    107.89 o
  -3   0  14      733.25      762.66     76.72 o
  -2   0  14       88.15      104.22     27.06 o
  -1   0  14     1567.94     1715.62     76.92 o
   0   0  14     4292.13     4286.69    112.37 o
   1   0  14     4728.65     4717.47     90.19 o
   2   0  14     6054.50     5969.09    104.32 o
   3   0  14     4884.35     4787.18     88.95 o
   4   0  14     2366.94     2473.09     59.50 o
   5   0  14     1606.54     1652.01     50.11 o
   6   0  14       20.11       14.88     17.45 o
   7   0  14     1190.56     1184.90     58.11 o
   8   0  14      568.18      531.31     43.43 o
   9   0  14      252.79      234.61     42.21 o
  10   0  14     1075.16     1143.07     67.84 o
  -5   1  14      182.97      158.84     65.13 o
  -4   1  14     1986.94     2228.25    100.74 o
  -3   1  14     4600.88     4693.00    135.51 o
  -2   1  14     7940.92     8036.18    158.97 o
  -1   1  14     8995.05     9014.44    150.28 o
   0   1  14     4051.60     4037.83     84.86 o
   1   1  14      659.21      711.76     37.62 o
   2   1  14      618.35      601.76     32.98 o
   3   1  14       65.33       56.98     17.19 o
   4   1  14      605.43      615.78     33.48 o
   5   1  14     3907.51     3831.92     80.13 o
   6   1  14     6458.33     6227.66    112.93 o
   7   1  14     4650.25     4640.42     95.63 o
   8   1  14     1458.19     1374.17     76.51 o
   9   1  14      141.69      158.49     40.15 o
  10   1  14      103.03       90.46     33.62 o
  -5   2  14     2979.06     3210.63    153.36 o
  -4   2  14     1270.50     1280.95     99.96 o
  -3   2  14     1168.16     1290.10     77.24 o
  -2   2  14       18.16       39.23     21.45 o
  -1   2  14     1194.01     1236.27     51.23 o
   0   2  14     3785.66     3920.02     83.74 o
   1   2  14     5337.88     5221.29     98.55 o
   2   2  14     1728.34     1708.10     63.99 o
   3   2  14     1651.11     1731.76     52.26 o
   4   2  14     2702.50     2592.80     64.02 o
   5   2  14     1073.93     1029.75     43.55 o
   6   2  14       65.36       52.57     19.53 o
   7   2  14      637.58      637.76     39.20 o
   8   2  14     2633.03     2728.18     83.28 o
   9   2  14     5718.88     5431.55    153.26 o
  10   2  14     3744.31     3652.22    161.84 o
  11   2  14     1120.82     1096.18     88.39 o
  -5   3  14      347.82      379.59     67.98 o
  -4   3  14      901.81      878.17     86.66 o
  -3   3  14     1451.71     1717.99     89.02 o
  -2   3  14     3533.82     3346.31    115.15 o
  -1   3  14     7446.33     7292.39    129.51 o
   0   3  14     4162.34     4147.29     87.29 o
   1   3  14     1612.86     1646.50     53.38 o
   2   3  14       99.72      105.10     20.66 o
   3   3  14       20.86       11.45     18.23 o
   4   3  14      428.32      436.54     33.43 o
   5   3  14      629.13      621.26     36.45 o
   6   3  14     2614.22     2582.53     68.62 o
   7   3  14     5068.28     5136.01    117.59 o
   8   3  14     4547.30     4693.31    126.29 o
   9   3  14     1656.78     1783.69     75.76 o
  10   3  14       67.08       74.38     52.21 o
  11   3  14      311.21      262.22     53.65 o
  -5   4  14     2913.93     3044.82    186.44 o
  -4   4  14     3849.23     3446.22    122.40 o
  -3   4  14     1344.26     1357.33     80.44 o
  -2   4  14      568.64      573.33     43.56 o
  -1   4  14      525.12      474.12     49.18 o
   0   4  14      543.53      508.98     51.36 o
   1   4  14     4655.06     4629.55    103.14 o
   2   4  14     8413.75     8511.17    125.69 o
   3   4  14     6088.87     6074.39     97.75 o
   4   4  14     3966.06     4078.66     86.43 o
   5   4  14      603.53      599.79     47.60 o
   6   4  14       11.92      -15.68     17.46 o
   7   4  14      184.05      161.81     32.96 o
   8   4  14     2799.01     2687.04     86.35 o
   9   4  14     9818.76     9388.53    294.35 o
  10   4  14     8892.14     8721.47    207.83 o
  11   4  14     5191.61     5487.53    167.90 o
  -5   5  14      420.12      463.44     96.87 o
  -4   5  14       78.67       71.61     47.80 o
  -3   5  14     1536.49     1596.90     87.14 o
  -2   5  14     1317.69     1381.84     62.74 o
  -1   5  14     1137.99     1161.03     69.02 o
   0   5  14     3503.63     3593.81     82.17 o
   1   5  14     2687.57     2793.84     84.43 o
   2   5  14      318.86      370.59     27.36 o
   3   5  14      701.57      697.09     34.25 o
   4   5  14     2962.76     2962.30     63.83 o
   5   5  14     5970.57     5842.29     99.39 o
   6   5  14     4397.12     4384.09    107.49 o
   7   5  14     3311.06     3288.70    163.46 o
   8   5  14     2465.47     2465.46     94.10 o
   9   5  14     1046.57      983.46     72.63 o
  10   5  14      312.22      218.12     47.60 o
  11   5  14       25.05       72.03     36.16 o
  -6   6  14     1351.03     1416.97    163.76 o
  -5   6  14     2257.88     2597.18    181.45 o
  -4   6  14     2902.73     2969.96    142.28 o
  -3   6  14     2225.95     2228.59    122.11 o
  -2   6  14      761.23      701.99     58.15 o
  -1   6  14       34.92       37.06     23.56 o
   0   6  14      163.61      188.47     29.61 o
   1   6  14     3126.20     3358.97     88.73 o
   2   6  14     7194.60     7214.44    114.58 o
   3   6  14    14090.24    13568.23    184.62 o
   4   6  14     9166.22     8984.32    146.35 o
   5   6  14     5075.20     5153.52    100.75 o
   6   6  14      189.97      184.32     27.35 o
   7   6  14      421.69      452.94     43.12 o
   8   6  14     2467.14     2429.90    116.59 o
   9   6  14     5661.45     5395.41    149.39 o
  10   6  14     5081.91     5076.37    149.44 o
  11   6  14     4483.77     4340.57    112.81 o
  -5   7  14      230.67      218.80     74.96 o
  -4   7  14      497.62      437.94     69.19 o
  -3   7  14     2165.74     2287.98    127.52 o
  -2   7  14     4545.97     4524.18    134.14 o
  -1   7  14     6784.77     6785.92    139.67 o
   0   7  14     4664.29     4577.42    107.72 o
   1   7  14     3144.79     3123.49     86.88 o
   2   7  14      420.51      472.01     39.99 o
   3   7  14      508.42      462.01     53.20 o
   4   7  14     4224.76     4021.61    105.16 o
   5   7  14     8270.60     8140.91    153.25 o
   6   7  14     8092.40     8167.09    155.27 o
   7   7  14     5699.98     5801.05    141.18 o
   8   7  14     3375.17     3415.27    226.42 o
   9   7  14      272.98      233.70     46.27 o
  10   7  14       32.16      -26.64     36.85 o
  -5   8  14     2311.08     2744.01    146.24 o
  -4   8  14     5672.66     5726.37    199.79 o
  -3   8  14     1198.18     1350.40    104.64 o
  -2   8  14      473.21      498.93     69.67 o
  -1   8  14        1.09       22.81     34.85 o
   0   8  14     2262.31     2284.24     83.56 o
   1   8  14     6164.71     5963.60    113.67 o
   2   8  14     6969.30     7051.36    126.64 o
   3   8  14     6199.90     6067.29    114.85 o
   4   8  14     6404.93     6635.44    170.34 o
   5   8  14     2616.62     2632.26     79.41 o
   6   8  14      146.11      172.38     34.91 o
   7   8  14      295.24      314.10     56.08 o
   8   8  14      502.27      464.49     49.38 o
   9   8  14      585.85      617.87     51.13 o
  10   8  14     1385.84     1298.45     85.47 o
  -5   9  14      227.80      233.25     65.75 o
  -4   9  14      234.62      232.73     62.10 o
  -3   9  14     4891.93     4974.11    182.39 o
  -2   9  14    10633.74    10542.14    285.95 o
  -1   9  14    11163.57    11666.02    302.00 o
   0   9  14     6935.47     7068.12    166.43 o
   1   9  14     1381.61     1226.32     60.93 o
   2   9  14      627.50      608.92     46.10 o
   3   9  14       42.21       52.45     29.37 o
   4   9  14      746.51      660.96     66.09 o
   5   9  14     4129.33     3922.60    113.90 o
   6   9  14     4329.60     4115.70    199.32 o
   7   9  14     5292.27     5308.43    141.78 o
   8   9  14     2554.70     2563.57     99.12 o
   9   9  14      559.32      535.79     50.59 o
  10   9  14       11.19      -30.39     30.39 o
  -5  10  14     3166.01     3407.77    161.18 o
  -4  10  14     3533.29     3555.67    161.54 o
  -3  10  14     2770.75     2637.04    135.09 o
  -2  10  14      791.25      865.13    158.00 o
  -1  10  14        2.10       11.81     42.86 o
   0  10  14      561.40      604.04     54.27 o
   1  10  14     5149.70     5066.51    104.94 o
   2  10  14     7922.38     7693.22    155.14 o
   3  10  14     2675.76     2715.54     82.88 o
   4  10  14     1601.01     1527.46     70.20 o
   5  10  14     1199.04     1153.07     70.76 o
   6  10  14      342.74      357.34     46.89 o
   7  10  14       19.78       -8.54     32.74 o
   8  10  14     1844.45     1863.80     93.40 o
   9  10  14     3026.03     2984.37     99.43 o
  10  10  14     2032.24     1859.05    102.16 o
  -5  11  14       33.63       38.33     54.51 o
  -4  11  14     1586.29     1674.72    122.23 o
  -3  11  14     1097.74     1042.06     95.94 o
  -2  11  14     2853.55     3052.75    143.47 o
  -1  11  14     3846.54     3781.86    155.19 o
   0  11  14     4346.14     4293.70    111.99 o
   1  11  14     3528.47     3496.38     97.46 o
   2  11  14      964.64     1013.55     59.14 o
   3  11  14        0.43       24.92     26.80 o
   4  11  14      293.77      254.45     35.93 o
   5  11  14     1032.42     1097.19     62.59 o
   6  11  14     1885.43     1862.74     77.88 o
   7  11  14     2884.62     2824.98    108.13 o
   8  11  14     2761.51     2667.54     94.78 o
   9  11  14     2424.37     2492.59     98.04 o
  -4  12  14     4819.87     4724.21    188.82 o
  -3  12  14     2840.58     2904.16    147.22 o
  -2  12  14      758.13      869.34     89.16 o
  -1  12  14       41.48       86.99     41.95 o
   0  12  14      366.62      380.54     43.32 o
   1  12  14     1416.92     1452.66     74.91 o
   2  12  14     3690.67     3480.51     99.94 o
   3  12  14     3227.49     3230.12     96.81 o
   4  12  14     2634.16     2708.34     89.12 o
   5  12  14      711.68      725.39     53.45 o
   6  12  14       86.10      101.72     34.20 o
   7  12  14      295.75      300.69     43.54 o
   8  12  14      388.24      366.60     48.05 o
   9  12  14     2108.36     2363.57    113.44 o
  -4  13  14      742.02      745.91    129.93 o
  -3  13  14      858.93      924.58    137.24 o
  -2  13  14     1288.39     1410.27     77.38 o
  -1  13  14      637.33      651.73     57.30 o
   0  13  14     1024.11     1039.30     95.66 o
   1  13  14     2303.41     2432.14     88.63 o
   2  13  14      892.30      899.01     59.63 o
   3  13  14       93.82      110.52     33.54 o
   4  13  14      987.62      980.90     62.90 o
   5  13  14     2643.33     2648.97    104.54 o
   6  13  14     3771.71     3677.13    109.94 o
   7  13  14     3673.62     3567.94    122.85 o
   8  13  14     2933.12     2873.17    104.75 o
  -3  14  14     2706.61     2512.95    124.95 o
  -2  14  14     1176.35     1264.07     94.44 o
  -1  14  14      530.68      545.49     60.37 o
   0  14  14       13.86       -5.04     31.69 o
   1  14  14      697.74      632.74     73.57 o
   2  14  14     2019.21     1889.45     87.32 o
   3  14  14     4292.31     4201.48    151.97 o
   4  14  14     8340.17     8406.32    304.29 o
   5  14  14     4839.31     4933.77    130.23 o
   6  14  14      792.22      928.30     77.68 o
   7  14  14      310.81      288.69     47.24 o
  -2  15  14     2427.80     2491.37    102.41 o
  -1  15  14     2769.82     3033.98    104.19 o
   0  15  14     2043.83     2247.97     96.27 o
   1  15  14     1673.40     1400.53    108.31 o
   2  15  14      651.69      610.12     55.83 o
   3  15  14       35.21       -5.19     33.77 o
   4  15  14      742.90      823.49     64.68 o
   5  15  14     3420.11     3534.12    112.78 o
   6  15  14     6691.26     7124.00    167.69 o
  -1  16  14        8.78       20.57     36.18 o
   0  16  14      391.93      378.80     51.07 o
   1  16  14     1663.85     1709.81     99.43 o
   2  16  14     2812.85     2759.45    121.18 o
   3  16  14     4279.49     4156.71    123.65 o
   4  16  14     3286.07     3273.85    114.67 o
   3  -5  15     1530.86     1396.21    172.22 o
   4  -5  15     1682.57     1682.10     54.43 o
   0  -4  15     1084.36     1124.81    132.24 o
   1  -4  15      564.21      530.51     42.23 o
   2  -4  15       34.13       47.05     29.50 o
   3  -4  15      749.19      801.91     40.59 o
   4  -4  15      970.07      955.10     44.69 o
   5  -4  15     3209.34     3191.15     89.49 o
   6  -4  15     5473.37     5180.60    108.72 o
   7  -4  15     3875.45     3950.82    111.62 o
  -1  -3  15       12.45       12.23     24.57 o
   0  -3  15      835.57      911.25     45.88 o
   1  -3  15     5591.61     5618.97    102.04 o
   2  -3  15     6555.92     6766.96    136.94 o
   3  -3  15     4526.18     4665.95    120.18 o
   4  -3  15     3165.96     3129.68     72.41 o
   5  -3  15     1357.04     1385.06     49.06 o
   6  -3  15       44.46       46.57     20.32 o
   7  -3  15      569.45      607.17     41.80 o
   8  -3  15     2304.53     2240.38     67.88 o
  -2  -2  15     2237.30     2301.32     78.38 o
  -1  -2  15     2517.98     2589.31     77.36 o
   0  -2  15     2132.94     2085.75     74.44 o
   1  -2  15     1146.32     1118.13     54.84 o
   2  -2  15       32.54       50.76     16.93 o
   3  -2  15      571.84      632.61     46.81 o
   4  -2  15     3382.73     3485.19     79.47 o
   5  -2  15     4703.48     4642.41     99.13 o
   6  -2  15     4789.22     4992.70    120.07 o
   7  -2  15     1742.80     1891.83    103.23 o
   8  -2  15     1002.98     1002.85     56.97 o
  -3  -1  15      675.13      764.23    106.10 o
  -2  -1  15       68.86       70.35     32.07 o
  -1  -1  15      599.27      665.03     44.17 o
   0  -1  15     1281.17     1352.14     73.53 o
   1  -1  15     5198.80     5176.34     98.04 o
   2  -1  15     9001.27     8868.20    141.95 o
   3  -1  15     5145.47     5148.97     94.81 o
   4  -1  15     2202.76     2328.87     59.14 o
   5  -1  15     1017.36     1021.67     46.53 o
   6  -1  15        0.79      -17.71     17.71 o
   7  -1  15       88.80      112.33     26.21 o
   8  -1  15      661.96      593.87     46.21 o
   9  -1  15      797.43      783.47     64.86 o
  -3   0  15     5642.80     5771.56    194.08 o
  -2   0  15     5559.09     5868.76    131.55 o
  -1   0  15     5478.34     5464.38    109.73 o
   0   0  15     5023.44     4978.61     99.44 o
   1   0  15     1617.44     1652.65     53.36 o
   2   0  15      480.69      483.13     31.17 o
   3   0  15       14.57       21.29     16.48 o
   4   0  15     4307.72     4186.93     84.55 o
   5   0  15     5127.68     5146.56     97.98 o
   6   0  15     3117.21     3035.86     82.33 o
   7   0  15     2188.77     2130.23     73.02 o
   8   0  15      532.52      543.17     53.16 o
   9   0  15      104.91      100.30     36.14 o
  -4   1  15     1930.73     1840.26     97.82 o
  -3   1  15      706.60      711.52     79.43 o
  -2   1  15      167.13      171.44     50.38 o
  -1   1  15      716.39      771.31     53.91 o
   0   1  15     1222.62     1234.00     50.48 o
   1   1  15     2447.04     2437.50     64.28 o
   2   1  15     1255.54     1354.25     48.20 o
   3   1  15     1987.76     1954.91     56.60 o
   4   1  15     1548.17     1623.29     88.90 o
   5   1  15     1367.41     1307.80     48.72 o
   6   1  15      213.95      203.74     26.34 o
   7   1  15      311.94      320.08     50.71 o
   8   1  15     1141.18     1128.60     72.08 o
   9   1  15     1994.54     1979.41     94.00 o
  10   1  15     2064.50     2084.61    117.49 o
  -4   2  15     1115.92     1090.83    160.69 o
  -3   2  15     2033.46     2178.20     98.90 o
  -2   2  15     4603.07     4686.93    115.34 o
  -1   2  15     5310.77     5019.03    104.40 o
   0   2  15     3955.60     3878.97     86.46 o
   1   2  15     2084.36     2024.41     59.58 o
   2   2  15      521.52      592.72     35.66 o
   3   2  15       25.11       27.57     17.13 o
   4   2  15       55.48       57.94     19.08 o
   5   2  15     1829.05     1878.05     58.21 o
   6   2  15     3552.06     3523.64     81.81 o
   7   2  15     5542.83     5551.26    137.03 o
   8   2  15     3663.20     3543.54    117.84 o
   9   2  15     1754.42     1804.29     93.64 o
  10   2  15       17.13       23.05     46.63 o
  -4   3  15     2476.46     2460.41    136.26 o
  -3   3  15     1361.07     1411.44    173.21 o
  -2   3  15      288.23      290.35     43.84 o
  -1   3  15       33.38       46.00     21.47 o
   0   3  15     2058.11     2007.83     61.90 o
   1   3  15     2411.73     2465.14     66.93 o
   2   3  15     1562.72     1596.04     54.65 o
   3   3  15     3135.39     3057.70     73.62 o
   4   3  15     1328.42     1329.46     51.28 o
   5   3  15     1366.87     1401.09     52.49 o
   6   3  15      198.55      199.33     27.02 o
   7   3  15      995.89      980.82     55.80 o
   8   3  15     3562.42     3518.51     99.29 o
   9   3  15     5426.68     5341.24    132.43 o
  10   3  15     6316.70     6534.55    377.88 o
  -4   4  15       43.41      -13.69     81.88 o
  -3   4  15      427.75      485.72     56.15 o
  -2   4  15     1046.42     1040.73     68.06 o
  -1   4  15     3159.22     3235.75     90.99 o
   0   4  15     4539.86     4379.22     94.11 o
   1   4  15     1984.52     1946.92     60.42 o
   2   4  15      904.78      959.31     40.90 o
   3   4  15      511.51      476.01     34.42 o
   4   4  15      848.24      883.30     49.20 o
   5   4  15      935.18      908.57     46.57 o
   6   4  15     5433.03     5291.84    121.22 o
   7   4  15     6222.88     6147.81    165.96 o
   8   4  15     6796.44     6867.38    150.03 o
   9   4  15     3570.68     3602.85    185.58 o
  10   4  15       75.01       28.29     51.15 o
  -5   5  15     2682.09     2724.05    146.34 o
  -4   5  15     1338.23     1118.81    144.16 o
  -3   5  15     1359.79     1223.07    109.85 o
  -2   5  15     1561.58     1602.54    106.13 o
  -1   5  15       20.63       39.29     25.44 o
   0   5  15      227.88      174.52     30.39 o
   1   5  15     1877.89     1811.06     74.46 o
   2   5  15     9361.37     9283.69    138.73 o
   3   5  15     9138.53     9342.41    138.42 o
   4   5  15     5098.74     5133.29    104.51 o
   5   5  15     1425.73     1488.69     65.54 o
   6   5  15      876.68      847.65     54.82 o
   7   5  15      186.58      185.98     33.18 o
   8   5  15     1970.14     1891.33     94.99 o
   9   5  15     4742.39     4532.08    226.94 o
  10   5  15     6310.19     6296.19    212.61 o
  -5   6  15       35.30      107.78     57.90 o
  -4   6  15      782.63      827.74     87.77 o
  -3   6  15     1791.91     1697.76    114.71 o
  -2   6  15     1094.29     1052.84     76.54 o
  -1   6  15     2186.47     2182.16     75.22 o
   0   6  15     1874.46     1833.64     92.98 o
   1   6  15     2108.32     2123.21     89.44 o
   2   6  15     1754.63     1779.70     58.91 o
   3   6  15      175.34      131.11     24.84 o
   4   6  15     4414.21     4467.10     93.34 o
   5   6  15     9185.20     8796.05    172.09 o
   6   6  15     5125.18     5207.83    123.89 o
   7   6  15     4821.21     4783.89    126.62 o
   8   6  15     3681.67     3730.29    123.97 o
   9   6  15     1196.51     1261.74     84.06 o
  10   6  15       93.89      109.22     45.52 o
  -5   7  15     2599.67     2618.67    310.23 o
  -4   7  15     3903.45     4168.74    174.22 o
  -3   7  15     2944.31     3025.79    144.06 o
  -2   7  15      592.77      600.26     75.07 o
  -1   7  15        6.07       11.50     23.97 o
   0   7  15      234.35      270.58     40.49 o
   1   7  15      752.61      748.93     56.60 o
   2   7  15    10032.75    10033.26    162.87 o
   3   7  15    11071.25    11047.99    180.85 o
   4   7  15     8461.40     8650.39    153.52 o
   5   7  15     7437.39     7408.01    132.81 o
   6   7  15      234.77      213.34     30.64 o
   7   7  15       81.92       63.09     49.10 o
   8   7  15      386.13      458.24     94.18 o
   9   7  15     1200.45     1073.31     75.47 o
  10   7  15     1499.54     1533.72     92.65 o
  -5   8  15       19.01      -23.87     53.00 o
  -4   8  15     1438.17     1434.79    113.47 o
  -3   8  15     3240.13     3331.73    148.96 o
  -2   8  15     9301.52     9619.30    356.74 o
  -1   8  15     8383.86     8156.69    235.94 o
   0   8  15     4427.15     4425.00    110.12 o
   1   8  15     2093.45     2039.02     66.20 o
   2   8  15       31.36       44.38     22.96 o
   3   8  15      244.29      258.55     41.62 o
   4   8  15     1482.66     1531.49     67.96 o
   5   8  15     4392.17     4472.02    109.25 o
   6   8  15     7578.55     7289.17    167.08 o
   7   8  15     3368.62     3296.57    151.19 o
   8   8  15      658.81      609.76     75.35 o
   9   8  15       53.06       36.65     38.17 o
  10   8  15      169.47      143.83     45.67 o
  -4   9  15     3210.84     3536.46    340.98 o
  -3   9  15     2295.93     2145.46    133.73 o
  -2   9  15      832.20      841.38     87.65 o
  -1   9  15      155.19      209.31     55.71 o
   0   9  15      618.69      630.44     63.61 o
   1   9  15     2053.40     2020.45    100.76 o
   2   9  15     2620.76     2638.62     83.06 o
   3   9  15     3129.81     3084.26     90.41 o
   4   9  15     3861.69     3830.92    114.62 o
   5   9  15     1617.80     1555.96     77.60 o
   6   9  15     1317.99     1429.80     78.29 o
   7   9  15        0.96       -9.94     31.91 o
   8   9  15      788.01      878.67     66.31 o
   9   9  15      648.20      533.08     61.32 o
  10   9  15     1497.78     1662.21    122.03 o
  -4  10  15      448.59      534.57    101.87 o
  -3  10  15     1667.60     1697.14    124.44 o
  -2  10  15     4940.69     5033.86    333.29 o
  -1  10  15     8156.09     8325.18    246.54 o
   0  10  15     4923.99     4857.66    117.40 o
   1  10  15     4394.73     4614.82    113.34 o
   2  10  15      581.16      620.56     69.47 o
   3  10  15       29.18       38.08     32.00 o
   4  10  15       37.87       25.98     40.45 o
   5  10  15     2271.99     2205.62     91.10 o
   6  10  15     4076.58     3882.57    121.11 o
   7  10  15     5061.95     4914.65    140.65 o
   8  10  15     3324.05     3336.41    136.18 o
   9  10  15     1203.68     1212.40     72.01 o
  -4  11  15     1818.15     1604.77    122.99 o
  -3  11  15     2711.98     2725.07    143.80 o
  -2  11  15     1342.22     1201.96    101.01 o
  -1  11  15        2.50       16.41     51.13 o
   0  11  15      937.25      925.41     70.50 o
   1  11  15     1825.27     1751.86     74.33 o
   2  11  15     1023.25      962.24     70.96 o
   3  11  15     1343.34     1281.56     78.72 o
   4  11  15     1146.41     1271.29     77.42 o
   5  11  15      469.65      484.47     57.83 o
   6  11  15      692.03      761.02     63.96 o
   7  11  15      161.91      195.48     71.08 o
   8  11  15     1324.29     1309.49    157.51 o
   9  11  15     1883.07     1847.94    100.65 o
  -3  12  15      426.00      354.21     71.46 o
  -2  12  15     1190.65     1044.95     99.47 o
  -1  12  15     1937.42     1983.62    102.65 o
   0  12  15     4793.73     4820.13    180.79 o
   1  12  15     1188.03     1262.03     80.72 o
   2  12  15      309.92      350.48     98.61 o
   3  12  15      122.19      119.81     41.42 o
   4  12  15      520.74      470.83     53.55 o
   5  12  15      681.51      645.80     79.92 o
   6  12  15     1327.07     1403.77     86.00 o
   7  12  15     3984.66     3924.47    213.94 o
   8  12  15     5410.50     5413.53    161.44 o
  -3  13  15     1422.50     1433.32    183.75 o
  -2  13  15      992.71     1028.65     83.56 o
  -1  13  15      235.96      222.38     48.98 o
   0  13  15       53.75       33.72     37.39 o
   1  13  15     1111.86     1037.25     77.07 o
   2  13  15     4273.17     4317.70    119.77 o
   3  13  15     6095.12     6198.81    144.33 o
   4  13  15     4639.94     4693.75    126.02 o
   5  13  15     2296.64     2248.94    155.50 o
   6  13  15      706.17      694.02     66.79 o
   7  13  15        7.03       29.21     38.97 o
  -2  14  15      766.28      829.07    100.82 o
  -1  14  15      716.41      702.60     89.67 o
   0  14  15     1237.86     1151.08     81.95 o
   1  14  15     1148.18     1189.22     73.45 o
   2  14  15     1394.29     1365.91     75.61 o
   3  14  15      259.02      324.16     46.12 o
   4  14  15      411.92      387.25     55.82 o
   5  14  15     1369.07     1419.57     78.61 o
   6  14  15     3001.74     3008.08    120.74 o
  -1  15  15      479.91      633.33     70.18 o
   0  15  15      192.18      214.03     44.49 o
   1  15  15      870.25      966.79     68.64 o
   2  15  15     3212.78     3309.00    109.25 o
   3  15  15     8674.07     8767.12    186.62 o
   4  15  15     6594.74     6939.60    162.07 o
   5  15  15     4423.37     4732.11    131.89 o
   1  16  15     1471.96     1532.44     85.12 o
   2  16  15     1056.60     1177.00     76.04 o
   3  16  15      240.86      187.74     45.08 o
   1  -3  16      900.74      973.98     93.47 o
   2  -3  16      242.15      270.37     31.12 o
   3  -3  16      314.18      328.44     49.44 o
   4  -3  16      698.59      702.24     45.55 o
   5  -3  16     1302.66     1312.70     81.30 o
   6  -3  16     1921.34     1895.08     62.82 o
   0  -2  16     1845.82     1940.45     66.23 o
   1  -2  16     5532.81     5711.22    107.59 o
   2  -2  16     6127.72     6181.65    110.60 o
   3  -2  16     5832.24     6013.36    117.75 o
   4  -2  16     1815.46     1829.32     57.62 o
   5  -2  16      326.95      292.93     29.41 o
   6  -2  16      187.14      184.80     27.32 o
   7  -2  16       20.33        6.02     22.09 o
  -1  -1  16     3478.00     3478.63     93.88 o
   0  -1  16     2484.41     2579.60     71.54 o
   1  -1  16     1163.32     1142.45     69.96 o
   2  -1  16      113.71      163.98     23.12 o
   3  -1  16     1024.62     1062.30     43.24 o
   4  -1  16     1438.41     1497.20     64.46 o
   5  -1  16     1171.56     1205.18     50.82 o
   6  -1  16     2225.71     2248.99    101.87 o
   7  -1  16      533.65      572.65     42.73 o
   8  -1  16      330.59      338.60     38.43 o
  -2   0  16       93.60       37.13     37.02 o
  -1   0  16      247.87      297.02     35.60 o
   0   0  16      743.16      858.70     45.29 o
   1   0  16     1425.10     1539.47     62.15 o
   2   0  16     2548.36     2567.26     66.61 o
   3   0  16     6873.06     6802.06    120.30 o
   4   0  16     3411.26     3479.83     78.18 o
   5   0  16      329.77      407.57     31.21 o
   6   0  16       26.26       10.63     31.96 o
   7   0  16      167.33      205.15     31.33 o
   8   0  16      409.55      385.63     46.59 o
   9   0  16     1038.95     1010.66     94.37 o
  -2   1  16     3678.58     3715.63    120.55 o
  -1   1  16     3353.37     3453.35     97.90 o
   0   1  16     2438.73     2328.03     67.95 o
   1   1  16      555.14      595.57     44.24 o
   2   1  16      894.85      915.31     44.27 o
   3   1  16      214.24      184.47     25.05 o
   4   1  16      761.42      780.52     40.87 o
   5   1  16     2029.58     2024.98     61.34 o
   6   1  16     3248.33     3218.75     88.84 o
   7   1  16     2620.49     2617.88    101.43 o
   8   1  16     1250.93     1353.43     81.42 o
   9   1  16      779.08      734.95     95.34 o
  -3   2  16      404.08      365.23     52.33 o
  -2   2  16      170.54      175.20     40.34 o
  -1   2  16      108.48       63.33     30.85 o
   0   2  16      705.35      676.20     42.49 o
   1   2  16      296.13      285.69     30.00 o
   2   2  16      776.54      828.47     43.43 o
   3   2  16     1334.57     1441.46     59.60 o
   4   2  16     1727.22     1678.12     57.10 o
   5   2  16     1679.39     1741.48     71.58 o
   6   2  16        9.77       -0.18     19.67 o
   7   2  16      201.18      248.42     34.74 o
   8   2  16      743.33      771.26     63.92 o
   9   2  16     4189.47     4098.99    138.02 o
  -3   3  16     1172.43     1240.53     81.53 o
  -2   3  16     3034.00     3186.01     97.35 o
  -1   3  16     2902.88     2976.57     90.41 o
   0   3  16     2913.30     2900.35     77.54 o
   1   3  16     2142.14     2144.22     65.41 o
   2   3  16      566.68      576.91     39.78 o
   3   3  16        2.07       12.46     18.92 o
   4   3  16      350.95      360.16     31.56 o
   5   3  16     3995.70     4122.79     91.79 o
   6   3  16     7407.45     7509.25    136.78 o
   7   3  16     7792.64     7780.68    159.98 o
   8   3  16     5883.35     5795.37    157.14 o
   9   3  16     1746.20     1795.84     94.59 o
  -3   4  16     2384.27     2376.32    107.32 o
  -2   4  16     1005.40      867.18     84.58 o
  -1   4  16      185.35      139.26     32.41 o
   0   4  16     1283.81     1300.66     63.27 o
   1   4  16     3385.27     3380.29     82.87 o
   2   4  16     5260.27     5298.83    107.37 o
   3   4  16     3852.52     3819.97     87.80 o
   4   4  16     1360.35     1493.46     71.54 o
   5   4  16     1254.46     1176.43     78.66 o
   6   4  16      340.74      426.90     59.26 o
   7   4  16       50.43       74.57     30.19 o
   8   4  16     1759.76     1783.44    119.77 o
   9   4  16     3498.89     3511.24    186.10 o
  10   4  16     2888.19     2929.05    263.33 o
  -4   5  16      133.12      176.76     60.23 o
  -3   5  16      182.40      335.92     64.83 o
  -2   5  16     1233.94     1334.30    103.98 o
  -1   5  16     2555.07     2516.17     84.18 o
   0   5  16     1977.70     2045.56     75.87 o
   1   5  16     1799.68     1753.88    128.95 o
   2   5  16      382.89      430.73     40.10 o
   3   5  16      187.76      200.90     32.03 o
   4   5  16      748.68      794.64     95.33 o
   5   5  16     4575.60     4802.77    135.23 o
   6   5  16     5460.75     5621.88    130.88 o
   7   5  16     5020.00     4887.79    121.74 o
   8   5  16     7020.53     6916.48    154.30 o
   9   5  16     1601.27     1657.64    135.00 o
  10   5  16      723.78      635.02     66.09 o
  -4   6  16     3031.69     3005.35    152.11 o
  -3   6  16     1702.63     1658.10    181.83 o
  -2   6  16     1487.59     1498.72     89.06 o
  -1   6  16       53.92       47.71     27.85 o
   0   6  16     1013.78      896.01     55.18 o
   1   6  16     6388.74     6333.61    137.66 o
   2   6  16     7747.06     7686.45    189.18 o
   3   6  16     7501.69     7765.29    158.20 o
   4   6  16     8557.78     8147.59    164.37 o
   5   6  16     2474.31     2509.45     85.26 o
   6   6  16      734.53      633.49     50.11 o
   7   6  16      182.60      195.96     35.30 o
   8   6  16     1156.18     1089.40     77.60 o
   9   6  16     3121.01     3147.89    289.47 o
  10   6  16     2745.97     2850.51    210.86 o
  -4   7  16      960.55     1114.55    107.92 o
  -3   7  16     3153.33     3467.86    156.95 o
  -2   7  16     2347.37     2677.10    135.75 o
  -1   7  16     5181.90     5091.95    148.63 o
   0   7  16     4637.68     4497.33    113.00 o
   1   7  16     2449.75     2460.36     82.48 o
   2   7  16      296.22      313.55     32.92 o
   3   7  16      267.81      247.42     30.68 o
   4   7  16     2608.30     2722.76    117.11 o
   5   7  16     3523.61     3367.69     99.77 o
   6   7  16     2053.55     2245.86     84.85 o
   7   7  16     1782.87     1773.39    181.11 o
   8   7  16      895.14      782.60     69.57 o
   9   7  16     1425.32     1391.39     91.36 o
  -4   8  16     4214.96     4058.30    390.19 o
  -3   8  16     2024.18     2158.13    134.10 o
  -2   8  16      310.50      296.35     64.69 o
  -1   8  16       97.15      140.56     53.16 o
   0   8  16      993.65     1018.57     69.17 o
   1   8  16     1792.71     1945.45     66.13 o
   2   8  16     2603.63     2704.32     76.07 o
   3   8  16     3881.57     4090.48     94.30 o
   4   8  16     8093.57     8007.48    143.78 o
   5   8  16     2240.36     2155.28     76.98 o
   6   8  16      102.87      144.65     42.45 o
   7   8  16      107.34      104.01     40.83 o
   8   8  16      336.90      275.91     80.07 o
   9   8  16      250.87      201.52     57.79 o
  -3   9  16     3901.76     4323.94    179.63 o
  -2   9  16     9733.47     9836.64    364.43 o
  -1   9  16     4508.18     4532.96    233.34 o
   0   9  16     4935.41     5048.82    141.20 o
   1   9  16     2847.90     2946.33    141.56 o
   2   9  16      360.97      452.51     55.47 o
   3   9  16       30.82       35.90     28.06 o
   4   9  16      479.33      445.02     43.75 o
   5   9  16     1983.55     1994.06     79.33 o
   6   9  16     3504.16     3542.07    113.07 o
   7   9  16     5098.98     4710.01    380.58 o
   8   9  16     1490.59     1359.20    146.08 o
   9   9  16      158.06      174.12     47.10 o
  -3  10  16     1083.23     1012.76    101.59 o
  -2  10  16     1163.17     1168.88    104.50 o
  -1  10  16        2.37       14.72     50.27 o
   0  10  16      483.50      414.90     54.15 o
   1  10  16      605.80      719.95     65.12 o
   2  10  16      464.95      525.74     48.55 o
   3  10  16     1391.33     1366.60    102.21 o
   4  10  16      913.23      918.93     67.90 o
   5  10  16     1819.98     1657.41     95.37 o
   6  10  16     1921.40     2014.96    104.24 o
   7  10  16        0.30       19.36     33.46 o
   8  10  16      188.83      192.78     69.20 o
   9  10  16     1555.38     1521.19     96.73 o
  -3  11  16      657.03      759.56     92.79 o
  -2  11  16     1707.79     1875.33    129.88 o
  -1  11  16     3569.73     3248.26    154.67 o
   0  11  16     4305.40     4531.34    141.60 o
   1  11  16     2847.55     2725.44     91.16 o
   2  11  16      622.14      677.00     53.05 o
   3  11  16      131.70      134.86     40.73 o
   4  11  16      204.31      210.15     43.65 o
   5  11  16      697.13      704.47     62.20 o
   6  11  16     2221.93     2304.54     98.82 o
   7  11  16     5645.33     5662.18    158.24 o
   8  11  16     5036.97     5245.28    154.16 o
  -2  12  16      237.69      145.39     65.13 o
  -1  12  16      426.05      337.50     54.17 o
   0  12  16      125.34       88.70     58.65 o
   1  12  16     3103.20     3220.03    100.25 o
   2  12  16     3099.62     3351.20    103.23 o
   3  12  16     2516.65     2449.04    105.40 o
   4  12  16     2148.56     2069.99    100.50 o
   5  12  16      871.12      959.95     74.25 o
   6  12  16      394.74      426.50     55.48 o
   7  12  16       10.70       -1.38     37.61 o
   8  12  16      160.46      137.56     47.26 o
  -2  13  16      325.35      304.33     57.36 o
  -1  13  16     1569.11     1373.91     92.06 o
   0  13  16     3223.88     3317.37    125.21 o
   1  13  16     2762.36     2752.47    114.29 o
   2  13  16     1808.84     1729.54     97.07 o
   3  13  16       10.91      -20.79     36.16 o
   4  13  16       65.06       68.36     41.51 o
   5  13  16      748.81      753.98     73.63 o
   6  13  16     3288.22     3283.52    151.09 o
   7  13  16     2533.82     2605.15    115.47 o
  -1  14  16      298.59      354.25     59.01 o
   0  14  16       10.46       -0.11     40.54 o
   1  14  16     1364.84     1351.91     91.23 o
   2  14  16     5109.34     5382.69    161.03 o
   3  14  16     7287.65     7228.91    191.05 o
   4  14  16     6883.65     7337.91    201.18 o
   5  14  16     3404.21     3410.69    128.60 o
   6  14  16      307.53      415.68     58.76 o
   1  15  16     2501.71     2581.82    121.13 o
   2  15  16     1559.42     1516.74     95.36 o
   3  15  16      112.13       93.05     46.38 o
   4  15  16      425.90      476.04     64.36 o
   4  -2  17      447.04      471.85     55.36 o
   1  -1  17     3471.63     3609.17     84.35 o
   2  -1  17     5195.79     5437.56    105.88 o
   3  -1  17     5588.50     5474.56    105.09 o
   4  -1  17     1640.25     1618.31     63.48 o
   5  -1  17      615.40      663.83     42.23 o
   6  -1  17       36.81       19.02     20.89 o
   0   0  17     2083.79     2153.39     69.30 o
   1   0  17     1144.30     1147.81     52.53 o
   2   0  17      271.76      291.88     29.53 o
   3   0  17      218.14      269.69     28.77 o
   4   0  17     1371.28     1433.43     53.30 o
   5   0  17     1664.94     1647.36     62.56 o
   6   0  17      907.07      938.07     52.71 o
   7   0  17      602.03      660.17     47.87 o
  -1   1  17       10.87       64.48     29.50 o
   0   1  17       24.46       37.78     23.65 o
   1   1  17      636.79      694.89     41.92 o
   2   1  17      673.56      756.83     43.08 o
   3   1  17     1280.12     1356.97     53.15 o
   4   1  17     2827.46     2958.11     80.31 o
   5   1  17     3026.07     3081.75     83.73 o
   6   1  17      189.01      179.81     30.33 o
   7   1  17       81.73       79.37     32.55 o
   8   1  17      272.09      295.86     45.38 o
  -1   2  17     3742.04     3659.96    115.86 o
   0   2  17     1284.12     1295.51     57.49 o
   1   2  17      433.46      425.03     36.15 o
   2   2  17      894.59      803.07     44.84 o
   3   2  17       55.41       50.85     21.19 o
   4   2  17      893.98      894.41     46.98 o
   5   2  17     3586.79     3625.45     90.99 o
   6   2  17     7862.11     7726.88    140.78 o
   7   2  17     5319.58     5074.36    173.25 o
   8   2  17     2374.73     2425.02    103.06 o
  -2   3  17      966.77      967.95     84.81 o
  -1   3  17       62.94       60.65     30.40 o
   0   3  17      290.31      315.46     38.06 o
   1   3  17     1080.04     1002.55     51.12 o
   2   3  17     2070.15     2120.52     66.79 o
   3   3  17     2613.17     2668.36     73.77 o
   4   3  17     3663.95     3670.64     87.75 o
   5   3  17     2686.32     2660.99     75.11 o
   6   3  17      230.35      251.44     36.28 o
   7   3  17      113.14      102.52     31.20 o
   8   3  17     2083.30     2249.72    103.08 o
   9   3  17     2352.08     2475.03    112.04 o
  -2   4  17     1665.89     1674.90     96.78 o
  -1   4  17     3552.53     3702.17    105.47 o
   0   4  17     3765.06     3844.56    105.55 o
   1   4  17     1862.95     1797.13     72.79 o
   2   4  17      189.11      177.05     33.44 o
   3   4  17       15.84      -16.96     20.55 o
   4   4  17      685.63      632.93     48.16 o
   5   4  17     3350.88     3323.10     96.69 o
   6   4  17     6476.47     6452.02    143.92 o
   7   4  17     9958.98    10020.63    195.96 o
   8   4  17     5528.86     5530.74    135.33 o
   9   4  17     1631.76     1780.22    128.94 o
  -2   5  17     1504.20     1469.23     89.41 o
  -1   5  17       18.75       40.50     29.75 o
   0   5  17     1460.98     1432.86     84.37 o
   1   5  17     3085.93     3318.39    150.26 o
   2   5  17     9225.30     9117.28    178.29 o
   3   5  17     6955.35     7159.34    151.30 o
   4   5  17     4062.88     3890.76    113.19 o
   5   5  17     1623.47     1632.75     75.68 o
   6   5  17      278.89      326.89     41.50 o
   7   5  17       13.56       -9.71     27.18 o
   8   5  17     1024.81     1024.13     66.62 o
   9   5  17     2708.85     2710.44    116.89 o
  -2   6  17     2503.98     2627.84    143.00 o
  -1   6  17     4139.10     4261.84    136.97 o
   0   6  17     4225.70     4133.07    110.67 o
   1   6  17     4318.76     4443.32    115.11 o
   2   6  17      780.78      802.96     53.58 o
   3   6  17      249.87      182.10     34.68 o
   4   6  17      724.85      719.46     52.42 o
   5   6  17     1898.86     1835.16     77.83 o
   6   6  17     1640.48     1499.50     74.88 o
   7   6  17     3128.20     3191.96    101.74 o
   8   6  17     3605.03     3713.71    129.95 o
   9   6  17     1556.91     1529.12    131.04 o
  -3   7  17     2422.85     2335.26    140.18 o
  -2   7  17      492.38      523.93     76.41 o
  -1   7  17       28.93       21.96     45.81 o
   0   7  17      207.62      163.92     35.13 o
   1   7  17     4969.00     5103.67    109.22 o
   2   7  17     9052.96     9166.69    157.95 o
   3   7  17     8491.34     8425.70    172.02 o
   4   7  17     3464.01     3656.61    105.18 o
   5   7  17     1523.64     1667.79    168.01 o
   6   7  17      535.08      477.12     47.94 o
   7   7  17      219.82      229.93     54.92 o
   8   7  17      193.53      230.32     49.73 o
   9   7  17      381.74      516.21     63.13 o
  -2   8  17     4858.34     5082.03    193.94 o
  -1   8  17     4697.91     4746.99    181.97 o
   0   8  17     3246.13     3433.69    157.65 o
   1   8  17     3449.34     3365.75     97.84 o
   2   8  17      826.46      791.00     48.02 o
   3   8  17        5.25      -15.06     23.18 o
   4   8  17     1174.08     1154.13    110.20 o
   5   8  17     1037.22     1011.28     75.06 o
   6   8  17     1386.53     1450.71    165.97 o
   7   8  17      928.66      980.89     77.40 o
   8   8  17      279.24      230.74     50.64 o
   9   8  17      519.98      531.80     65.56 o
  -2   9  17      446.24      461.04     78.23 o
  -1   9  17        4.09        3.28     46.97 o
   0   9  17       11.78      -24.77     44.42 o
   1   9  17      803.76      882.83     92.44 o
   2   9  17     2911.54     2965.62    108.86 o
   3   9  17     2348.75     2451.36     85.16 o
   4   9  17     3630.92     3687.03    151.92 o
   5   9  17     1627.15     1637.03     99.35 o
   6   9  17      513.32      505.48     60.41 o
   7   9  17        8.47        4.53     36.57 o
   8   9  17      274.92      249.23     52.60 o
  -2  10  17     3374.94     3581.70    165.94 o
  -1  10  17     2765.63     3035.51    257.56 o
   0  10  17     2117.40     2083.68     98.77 o
   1  10  17      785.64      773.51     56.28 o
   2  10  17     2235.94     2241.37     84.95 o
   3  10  17     1128.43      996.78     63.76 o
   4  10  17       11.83       69.82     31.80 o
   5  10  17     1641.47     1593.98     86.56 o
   6  10  17     4494.60     4341.88    132.95 o
   7  10  17     4024.79     4019.76    329.83 o
   8  10  17     2262.46     2271.27    226.42 o
  -2  11  17      936.92      990.71    100.21 o
  -1  11  17       63.79       74.85     57.47 o
   0  11  17      307.60      315.47     53.59 o
   1  11  17     1216.93     1161.57     98.32 o
   2  11  17      787.24      748.76     57.25 o
   3  11  17     1025.64     1002.48     90.55 o
   4  11  17     1125.00     1043.89     74.80 o
   5  11  17     3032.43     3237.40    116.12 o
   6  11  17     1049.25      997.85     73.52 o
   7  11  17        3.22      -33.70     34.31 o
  -1  12  17     2864.67     3036.34    123.49 o
   0  12  17     4559.44     4769.36    151.23 o
   1  12  17     3435.81     3422.30    145.56 o
   2  12  17      956.76      942.30     63.09 o
   3  12  17      210.72      189.08     40.52 o
   4  12  17      274.49      299.23     50.48 o
   5  12  17     1422.98     1583.14    146.22 o
   6  12  17     2963.99     2944.85    140.40 o
   7  12  17     5354.72     5256.30    191.49 o
   0  13  17      157.83      185.83     51.51 o
   1  13  17      688.47      708.30     74.98 o
   2  13  17     3415.59     3457.18    108.85 o
   3  13  17     5412.86     5295.80    164.37 o
   4  13  17     4015.16     4172.25    158.87 o
   5  13  17     2289.77     2457.37    111.26 o
   6  13  17     1398.39     1312.47     91.32 o
   1  14  17     3792.63     3797.35    138.61 o
   2  14  17     2970.48     2800.77    119.59 o
   3  14  17      163.88      155.95     48.98 o
   4  14  17      204.31      157.80     49.46 o
   3   0  18     2403.94     2457.66    103.73 o
   4   0  18     2085.69     2121.03    112.76 o
   1   1  18     1431.24     1446.96    124.55 o
   2   1  18      204.46      210.54     29.13 o
   3   1  18      188.94      219.75     28.86 o
   4   1  18      729.35      909.55     48.38 o
   5   1  18     2416.64     2531.50     81.94 o
   6   1  18     2177.21     2273.08     79.65 o
   1   2  18      111.79      156.43     29.45 o
   2   2  18     1322.23     1303.17     77.11 o
   3   2  18     4448.87     4563.87    100.50 o
   4   2  18     3531.26     3567.50     87.88 o
   5   2  18     2580.56     2700.44     76.71 o
   6   2  18      246.09      248.48     43.19 o
   7   2  18        7.01       -0.72     31.01 o
   0   3  18     1872.96     1897.49     81.38 o
   1   3  18     2417.35     2414.43     83.93 o
   2   3  18      728.49      731.41     68.03 o
   3   3  18       14.17       14.83     22.32 o
   4   3  18     1215.56     1217.41     58.28 o
   5   3  18     4555.98     4732.95    118.99 o
   6   3  18     6956.57     6826.80    150.04 o
   7   3  18     7411.67     7507.82    190.47 o
  -1   4  18       62.14        7.32     46.29 o
   0   4  18      331.40      342.33     42.05 o
   1   4  18     1584.01     1633.31     75.12 o
   2   4  18     2824.75     3008.25     93.95 o
   3   4  18     4564.08     4580.89    120.56 o
   4   4  18     4118.70     4267.57    120.18 o
   5   4  18     2237.41     2312.81     83.92 o
   6   4  18      933.84     1048.00     62.86 o
   7   4  18        6.64        1.90     45.39 o
   8   4  18     2144.50     2182.71    105.35 o
  -1   5  18     4029.53     3926.42    133.39 o
   0   5  18     5713.01     5888.57    139.18 o
   1   5  18     1928.61     1921.65    107.87 o
   2   5  18      618.46      692.16     70.58 o
   3   5  18      202.47      182.57     34.92 o
   4   5  18      197.16      134.59     33.17 o
   5   5  18     2437.13     2499.31     88.13 o
   6   5  18     2816.17     2874.66     95.26 o
   7   5  18     5825.27     5940.93    143.49 o
   8   5  18     4615.52     4468.49    124.92 o
  -1   6  18       14.36       39.55     49.51 o
   0   6  18      996.68     1079.28     66.00 o
   1   6  18     4239.61     4339.11    116.93 o
   2   6  18     5537.58     5777.19    136.74 o
   3   6  18     4714.14     4768.47    121.74 o
   4   6  18     3941.05     3709.08    121.29 o
[truncated: 5,100 more chars]
